# Supplementary material for: CTCF couples long-range loop extrusion and diffusion to mediate a diverse Igκ repertoire
Source: Nat Commun. 2025 Dec 11;17:751. doi: 10.1038/s41467-025-67438-5 (PMC12820099; doi:10.1038/s41467-025-67438-5)
Supplement: Supplementary file 4 — Source Data [file 41467_2025_67438_MOESM4_ESM.xlsx]

## Sheet: Fig.1
HTGTS-V(D)J-Seq analysis of Vk usage frequency in WT and CTCF-Nm v-Abl pro-B cells. Each Vk utilization is shown as the percentage of total VkJk1 junctions. Related to Fig. 1b-d.
Vk region	Vk segments	WT					CTCF-Nm
		repeat 1	repeat 2	repeat 3	mean	SD	repeat 1	repeat 2	repeat 3	mean	SD
Distal Vk region	Igkv2-137	0.0585015	0.0600404	0.0667175	0.0617531	0.00436757	0.0822707	0.0293212	0.0166611	0.042751	0.0348055
	Igkv1-136	0	0	0	0	0	0	0	0	0	0
	Igkv1-135	2.7245	2.5872	2.54956	2.62042	0.0920798	0.781571	1.17285	1.1996	1.05134	0.234009
	Igkv14-134-1	0	0	0	0	0	0	0	0	0	0
	Igkv17-134	0	0	0	0	0	0	0	0	0	0
	Igkv1-133	1.31211	1.30451	1.41536	1.34399	0.0619243	0.493624	0.527782	0.44985	0.490419	0.0390647
	Igkv1-132	1.1366	0.987937	1.27716	1.1339	0.144632	0.370218	0.4838	0.516495	0.456838	0.0767752
	Igkv1-131	0	0	0	0	0	0.0137118	0	0	0.00457059	0.0079165
	Igkv14-130	0.806485	0.977021	0.810141	0.864549	0.0974206	0.315371	0.381176	0.44985	0.382132	0.0672447
	Igkv9-129	0.15879	0.169205	0.166794	0.164929	0.00545199	0.2331	0.131945	0.116628	0.160558	0.0632887
	Igkv9-128	0.00835736	0.0109164	0.0238277	0.0143672	0.00829236	0	0.0293212	0	0.00977374	0.0169286
	Igkv17-127	0.137896	0.109164	0.142966	0.130009	0.0182291	0.109694	0.073303	0.0666445	0.0832139	0.023173
	Igkv14-126-1	0	0	0	0	0	0	0	0	0	0
	Igkv14-126	0.275793	0.278369	0.304994	0.286385	0.0161671	0.0685589	0.0146606	0.0666445	0.0499547	0.0305805
	Igkv11-125	1.80519	1.7248	1.64411	1.7247	0.0805401	0.438777	0.630406	0.566478	0.54522	0.0975672
	Igkv9-124	0.0752162	0.0545822	0.0667175	0.0655053	0.0103703	0.0411353	0.0146606	0.0166611	0.0241524	0.0147417
	Igkv9-123	0.133718	0.158288	0.114373	0.13546	0.0220095	0.0137118	0.0293212	0.0166611	0.019898	0.00829288
	Igkv1-122	0.488906	0.431199	0.49085	0.470318	0.0338921	0.164541	0.102624	0.0499833	0.105716	0.0573416
	Igkv17-121	0.150432	0.169205	0.119138	0.146259	0.0252928	0.0411353	0.0293212	0.0333222	0.0345929	0.00600869
	Igkv9-120	0.714554	0.698652	0.657644	0.690283	0.0293636	0.425065	0.307873	0.483172	0.40537	0.0892939
	Igkv9-119	0.0208934	0.0218329	0.0285932	0.0237732	0.00420063	0	0.0146606	0	0.00488687	0.00846431
	Igkv14-118-2	0	0	0	0	0	0	0	0	0	0
	Igkv14-118-1	0.0208934	0.0109164	0.00476554	0.0121918	0.00813922	0	0.0146606	0	0.00488687	0.00846431
	Igkv11-118	0	0	0	0	0	0	0	0	0	0
	Igkv1-117	2.00159	2.03046	2.12543	2.05249	0.0647942	0.658165	0.850315	1.01633	0.841603	0.17924
	Igkv2-116	0.802307	0.960646	0.814907	0.859286	0.0880059	0.644454	0.454479	0.566478	0.555137	0.0954938
	Igkv1-115	0	0	0	0	0	0	0	0	0	0
	Igkv11-114	0.359367	0.371159	0.371712	0.367412	0.00697339	0.246812	0.23457	0.14995	0.210444	0.0527456
	Igkv2-113	0	0.00545822	0	0.00181941	0.0031513	0	0	0	0	0
	Igkv2-112	0.104467	0.0982479	0.128669	0.110461	0.0160723	0.0685589	0.0293212	0.0499833	0.0492878	0.0196281
	Igkv14-111	0.371903	0.24562	0.295463	0.304329	0.0636064	0.178253	0.161267	0.183272	0.174264	0.0115324
	Igkv1-110	1.52104	1.69205	1.47255	1.56188	0.115307	0.589606	0.689049	0.733089	0.670581	0.0735023
	Igkv2-109	0.944382	0.7969	0.881624	0.874302	0.0740132	0.479912	0.498461	0.483172	0.487182	0.0099029
	Igkv1-108	0.0459655	0.0709568	0.0762486	0.0643903	0.0161742	0	0.0146606	0.0499833	0.021548	0.0256936
	Igkv2-107	0	0	0	0	0	0	0	0	0	0
	Igkv11-106	1.0781	1.11893	1.14373	1.11359	0.0331396	0.877554	0.557103	0.783072	0.739243	0.16466
	Igkv2-105	0.00417868	0	0	0.00139289	0.00241256	0	0	0	0	0
	Igkv16-104	1.7049	1.7248	1.79184	1.74051	0.045551	0.836418	0.9676	0.833056	0.879025	0.0767269
	Igkv15-103	1.34554	1.17897	1.3963	1.30694	0.113689	0.754148	0.71837	0.949683	0.8074	0.124513
	Igkv15-102	0.0167147	0	0.00476554	0.00716009	0.0086108	0.0137118	0	0	0.00457059	0.0079165
	Igkv20-101-2	0.852451	0.807816	0.671941	0.777402	0.0940199	0.123406	0.293212	0.116628	0.177749	0.100052
	Igkv15-101-1	0	0	0	0	0	0	0	0	0	0
	Igkv15-101	0	0	0	0	0	0	0	0	0	0
	Igkv14-100	0.162969	0.24562	0.276401	0.22833	0.0586595	0.219388	0.24923	0.349883	0.272834	0.0683746
	Igkv1-99	0.00417868	0.0109164	0.0142966	0.00979724	0.00515098	0	0	0	0	0
	Igkv12-98	0.371903	0.234703	0.324056	0.310221	0.0696382	0.178253	0.219909	0.183272	0.193811	0.0227401
	Igkv15-97	0	0	0	0	0	0	0	0	0	0
Middle Vk region	Igkv10-96	0.864987	0.785983	1.02936	0.893442	0.124156	0.123406	0.219909	0.166611	0.169975	0.0483394
	Igkv2-95-2	0	0	0	0	0	0	0	0	0	0
	Igkv2-95-1	0	0	0	0	0	0	0	0	0	0
	Igkv10-95	0.852451	0.982479	0.833969	0.889633	0.0809365	0.452489	0.498461	0.366544	0.439165	0.0669598
	Igkv10-94	0.60173	0.529447	0.624285	0.585154	0.0495443	0.0959824	0.24923	0.0333222	0.126178	0.111076
	Igkv2-93-1	0	0	0	0	0	0	0	0	0	0
	Igkv19-93	2.45706	2.66907	2.45902	2.52838	0.121841	0.534759	0.820994	0.716428	0.690727	0.144838
	Igkv4-92	0	0	0	0	0	0	0	0	0	0
	Igkv4-91	0	0	0	0	0	0	0	0	0	0
	Igkv4-90	0.0668589	0.049124	0.0857796	0.0672542	0.018331	0.0137118	0.0586424	0.0166611	0.0296718	0.0251326
	Igkv13-89-1	0	0	0	0	0	0	0	0	0	0
	Igkv12-89	0.292508	0.185579	0.247808	0.241965	0.053703	0.0411353	0.0439818	0.0333222	0.0394798	0.00551927
	Igkv1-88	0.718733	0.736859	0.676706	0.710766	0.0308579	0.205677	0.175927	0.0666445	0.149416	0.0732094
	Igkv13-87	0	0	0	0	0	0	0	0	0	0
	Igkv4-86	0.405332	0.502156	0.386008	0.431165	0.0622342	0.0822707	0.0146606	0.0999667	0.0656327	0.0450211
	Igkv13-85	0.154611	0.136455	0.071483	0.12085	0.0437061	0.0411353	0.0146606	0	0.0185986	0.0208485
	Igkv13-84	0.509799	0.316577	0.376477	0.400951	0.0989088	0.0274236	0.117285	0.183272	0.109327	0.0782285
	Igkv4-83	0.117003	0.076415	0.0381243	0.0771808	0.039445	0.0137118	0.0293212	0	0.0143443	0.0146708
	Igkv13-82	0.0167147	0.0109164	0.00476554	0.0107989	0.00597546	0	0	0.0166611	0.0055537	0.0096193
	Igkv4-81	1.53775	1.48464	1.59645	1.53961	0.0559329	0.274236	0.366515	0.383206	0.341319	0.0586921
	Igkv13-80-1	0	0	0	0	0	0	0	0	0	0
	Igkv4-80	0.672768	0.76415	0.795844	0.744254	0.0639052	0.109694	0.175927	0.266578	0.184066	0.0787578
	Igkv4-79	0.15879	0.169205	0.147732	0.158575	0.0107382	0.0137118	0.073303	0.0333222	0.0401123	0.0303704
	Igkv13-78-1	0	0	0	0	0	0	0	0	0	0
	Igkv4-78	0.137896	0.180121	0.152497	0.156838	0.0214445	0.0274236	0.0879636	0.0833056	0.0662309	0.0336888
	Igkv4-77	1.52104	1.56651	1.52497	1.53751	0.0251932	0.4662	0.777012	0.699767	0.64766	0.161825
	Igkv13-76	0.00417868	0	0	0.00139289	0.00241256	0	0	0	0	0
	Igkv4-75	0.200577	0.191038	0.233511	0.208375	0.0222849	0.123406	0.0293212	0.0833056	0.0786776	0.0472128
	Igkv13-74-1	0	0	0	0	0	0	0	0	0	0
	Igkv4-74	0.710376	0.627695	0.643347	0.660473	0.0439202	0.178253	0.24923	0.0499833	0.159156	0.100987
	Igkv13-73-1	0	0	0	0	0	0	0	0	0	0
	Igkv4-73	0.793949	0.709568	0.595692	0.699736	0.0994937	0.246812	0.161267	0.14995	0.18601	0.0529596
	Igkv4-72	0.72709	0.785983	0.729127	0.7474	0.0334294	0.315371	0.131945	0.233256	0.226857	0.09188
	Igkv13-71-1	0	0	0	0	0	0	0	0	0	0
	Igkv4-71	0.246542	0.272911	0.319291	0.279581	0.0368302	0.0685589	0.102624	0.0833056	0.0848296	0.0170837
	Igkv4-70	0.568301	0.676819	0.614754	0.619958	0.054446	0.178253	0.102624	0.166611	0.149163	0.0407218
	Igkv4-69	0.810664	0.7969	0.80061	0.802725	0.00712161	0.0959824	0.24923	0.233256	0.192823	0.0842457
	Igkv4-68	0.8232	0.698652	0.838734	0.786862	0.0767861	0.205677	0.278552	0.249917	0.244715	0.0367148
	Igkv12-67	0	0	0	0	0	0.0137118	0	0	0.00457059	0.0079165
	Igkv12-66	0.0167147	0.0218329	0.0142966	0.0176147	0.0038479	0	0.0293212	0	0.00977374	0.0169286
	Igkv4-65	0.00417868	0	0	0.00139289	0.00241256	0	0	0	0	0
	Igkv13-64	0	0	0.00476554	0.00158851	0.00275138	0	0	0	0	0
	Igkv4-63	0.00417868	0	0.00476554	0.00298141	0.00259859	0	0	0	0	0
	Igkv13-62-1	0	0	0	0	0	0	0	0	0	0
	Igkv4-62	0.00417868	0	0.0142966	0.00615843	0.00735104	0	0	0	0	0
	Igkv13-61-1	0	0	0	0	0	0	0	0	0	0
	Igkv4-61	0.764699	0.725943	0.695768	0.728803	0.0345541	0.274236	0.219909	0.216594	0.236913	0.0323647
	Igkv4-59	0.564122	0.463948	0.638582	0.555551	0.0876316	0.178253	0.395836	0.349883	0.307991	0.114682
	Igkv4-60	0.00417868	0	0	0.00139289	0.00241256	0	0	0	0	0
	Igkv4-58	1.18675	1.22264	1.22951	1.21296	0.0229649	0.411353	0.864976	0.666445	0.647591	0.227398
	Igkv13-57-2	0.00417868	0	0.00476554	0.00298141	0.00259859	0.0274236	0	0	0.00914119	0.015833
	Igkv4-57-1	1.73415	1.86125	1.64888	1.74809	0.106873	0.671877	0.615745	0.699767	0.662463	0.0427944
	Igkv13-57-1	0	0	0	0	0	0	0	0	0	0
	Igkv4-57	0.706197	0.758692	0.738658	0.734516	0.0264916	0.15083	0.395836	0.316561	0.287742	0.12502
	Igkv13-56-1	0	0	0	0	0	0	0	0	0	0
	Igkv4-56	0.501442	0.431199	0.467022	0.466554	0.0351236	0.260524	0.337194	0.399867	0.332528	0.0697885
	Igkv13-55-1	0	0	0	0	0	0	0	0	0	0
	Igkv4-55	1.12824	1.17352	1.19615	1.16597	0.0345762	0.301659	0.337194	0.333222	0.324025	0.019471
	Igkv13-54-1	0	0	0	0	0	0	0	0	0	0
	Igkv4-54	1.42911	1.51738	1.42013	1.45554	0.0537459	0.671877	0.615745	0.44985	0.579158	0.115447
	Igkv4-53	0.69784	0.818733	0.705299	0.740624	0.0677469	0.411353	0.307873	0.283239	0.334155	0.0679808
	Igkv4-51	1.83444	1.5938	1.8252	1.75115	0.136345	0.644454	1.14353	1.28291	1.02363	0.335689
	Igkv4-50	1.96398	1.77392	1.87286	1.87025	0.0950563	1.31633	1.31945	1.18294	1.27291	0.0779312
	Igkv12-49	0	0	0	0	0	0	0	0	0	0
	Igkv5-48	0.702018	0.676819	0.681472	0.68677	0.0134091	0.301659	0.175927	0.133289	0.203625	0.0875358
	Igkv12-47	0	0	0	0	0	0	0	0	0	0
	Igkv12-46	3.00865	2.95835	2.92127	2.96276	0.0438545	1.31633	1.64199	1.68277	1.54703	0.20083
	Igkv5-45	0.877523	0.753234	0.810141	0.813633	0.062218	0.38393	0.586424	0.516495	0.495616	0.102849
	Igkv12-44	3.47248	3.60788	3.44072	3.50703	0.0887749	2.08419	2.31638	1.56614	1.9889	0.384085
	Igkv5-43	0.835736	0.758692	0.733892	0.776107	0.0531082	0.329083	0.689049	0.416528	0.47822	0.187745
	Igkv12-42	0	0	0	0	0	0	0	0	0	0
	Igkv12-41	2.53228	2.40707	2.41613	2.45183	0.0698216	1.45345	1.77393	0.983006	1.40346	0.397826
	Igkv5-40-1	0	0	0	0	0	0	0	0	0	0
	Igkv12-40	0.91931	0.977021	1.04365	0.979994	0.0622246	1.09694	1.09955	0.933022	1.04317	0.0953996
	Igkv5-39	1.62551	1.6593	1.63934	1.64138	0.0169877	1.42602	1.70063	1.24958	1.45875	0.227297
	Igkv12-38	0.434583	0.371159	0.438429	0.414724	0.0377772	0.260524	0.4838	0.283239	0.342521	0.122877
	Igkv5-37	0.242363	0.207412	0.142966	0.197581	0.0504228	0.0822707	0.102624	0.0999667	0.0949539	0.0110641
	Igkv18-36	0.246542	0.223787	0.26687	0.245733	0.0215529	0.191965	0.293212	0.233256	0.239478	0.0509096
	Igkv1-35	0.00417868	0.0163747	0.00953107	0.0100281	0.00611316	0	0	0	0	0
Proximal Vk region	Igkv8-34	1.0196	1.10802	1.19615	1.10792	0.0882758	0.274236	0.381176	0.316561	0.323991	0.0538558
	Igkv7-33	0.0668589	0.0873315	0.0810141	0.0784015	0.0104834	0.0137118	0.073303	0	0.0290049	0.0389711
	Igkv6-32	3.51009	3.90808	3.9268	3.78166	0.23537	3.09886	3.26932	2.6991	3.02243	0.292691
	Igkv8-31	0	0	0	0	0	0	0	0	0	0
	Igkv8-30	2.98776	3.18214	3.21674	3.12888	0.123433	2.72864	3.65049	2.64912	3.00942	0.556608
	Igkv6-29	0.179683	0.169205	0.209684	0.186191	0.0210093	0.0411353	0.0586424	0.0166611	0.038813	0.0210868
	Igkv8-28	0.630981	0.616779	0.624285	0.624015	0.00710495	0.137118	0.190588	0.0666445	0.13145	0.0621658
	Igkv8-27	1.62551	1.56651	1.77278	1.65493	0.106237	1.15179	1.30479	1.23292	1.22984	0.076549
	Igkv8-26	0.012536	0.0545822	0.0190621	0.0287268	0.0226279	0.315371	0.557103	0.416528	0.429667	0.121401
	Igkv6-25	1.85951	1.76846	1.69653	1.77484	0.0816777	4.94995	5.51239	5.28157	5.24797	0.28272
	Igkv8-24	2.72032	2.89831	2.64011	2.75291	0.132153	1.76882	2.19909	1.44952	1.80581	0.376154
	Igkv8-23-1	0.773056	0.605862	0.681472	0.686797	0.083724	0.877554	0.762352	0.616461	0.752122	0.130847
	Igkv6-23	0.234006	0.251078	0.18109	0.222058	0.0364915	0.4662	0.513121	0.333222	0.437515	0.093317
	Igkv8-22	0	0	0	0	0	0	0	0	0	0
	Igkv8-21	2.98358	3.2531	2.99276	3.07648	0.153027	3.07144	3.54787	2.94902	3.18944	0.316384
	Igkv6-20	0.438761	0.496698	0.514678	0.483379	0.039672	0.109694	0.102624	0.14995	0.120756	0.0255286
	Igkv8-19	0.798128	0.840565	0.910217	0.849637	0.0565926	0.356506	0.425158	0.549817	0.443827	0.0979982
	Igkv8-18	0.137896	0.125539	0.071483	0.111639	0.0353211	1.05581	1.20217	1.28291	1.18029	0.115119
	Igkv6-17	1.96398	1.7903	1.86809	1.87412	0.0869992	6.01947	6.23076	4.66511	5.63845	0.849527
	Igkv8-16	0.994526	0.900606	0.910217	0.935116	0.0516741	1.28891	1.18751	0.983006	1.15314	0.15582
	Igkv6-15	0.463834	0.507614	0.495616	0.489021	0.0226231	0.630742	0.557103	0.383206	0.523683	0.127107
	Igkv6-14	0.192219	0.229245	0.214449	0.211971	0.0186369	0.260524	0.219909	0.249917	0.24345	0.0210654
	Igkv6-13	0.00835736	0.0109164	0.0238277	0.0143672	0.00829236	0	0.0293212	0.0999667	0.043096	0.0513872
	Igkv3-12-1	0.00417868	0.0163747	0.00953107	0.0100281	0.00611316	0.0137118	0	0	0.00457059	0.0079165
	Igkv3-12	1.24525	1.23902	1.17232	1.21886	0.0404247	4.51118	4.04633	4.74842	4.43531	0.357141
	Igkv3-11	0.00417868	0	0	0.00139289	0.00241256	0.0411353	0	0.0166611	0.0192655	0.020691
	Igkv3-10	1.72997	1.80667	1.76325	1.76663	0.0384598	11.5865	8.51781	11.7794	10.6279	1.82993
	Igkv3-9	0.0167147	0.0436657	0.0238277	0.0280694	0.0139672	0.0685589	0.161267	0.0999667	0.109931	0.0471502
	Igkv3-8	0.0208934	0.0218329	0.0285932	0.0237732	0.00420063	0.0959824	0.161267	0.133289	0.130179	0.032753
	Igkv3-7	2.23559	2.18875	2.27316	2.2325	0.0422926	7.5689	5.99619	7.21426	6.92645	0.824914
	Igkv3-6	0.012536	0	0	0.00417868	0.00723769	0	0	0	0	0
	Igkv3-5	1.1366	1.11348	1.08654	1.11221	0.0250536	4.60716	3.4599	5.48151	4.51619	1.01387
	Igkv3-4	1.05303	0.998854	0.986466	1.01278	0.0353994	2.27616	2.44832	2.41586	2.38011	0.091481
	Igkv3-3	0.271614	0.311118	0.243042	0.275258	0.034184	0.575895	0.395836	0.799733	0.590488	0.202344
	Igkv3-2	2.99611	3.15485	3.13572	3.09556	0.086654	11.2162	9.33881	10.5298	10.3616	0.949949
	Igkv3-1	0.530692	0.502156	0.505147	0.512665	0.0156836	1.1655	1.09955	1.1996	1.15488	0.0508655
Summary of total Vk usage (deletions and inversions) in the proximal and middle/distal Vκ regions in WT and CTCF-Nm mutants. Each group of Vk usage is calculated as the percentage of total VkJk1 junctions. Related to Fig 1b, right panel
Vk group	WT					CTCF-Nm
	repeat 1	repeat 2	repeat 3	mean	SD	repeat 1	repeat 2	repeat 3	mean	SD
Middle/Distal deletion	22.8824	22.4442	22.7125	22.6797	0.220965	9.88619	10.497	11.0297	10.4709	0.572179
Middle/Distal inversion	42.259	41.7881	41.8128	41.9533	0.26502	17.7705	21.903	18.1606	19.278	2.28162
Proximal inversion	19.6314	20.6484	20.6014	20.2938	0.574071	16.2896	18.4724	14.7451	16.5023	1.87273
Proximal deletion	15.2271	15.1193	14.8732	15.0732	0.181375	56.0538	49.1277	56.0647	53.7487	4.00191

## Sheet: Fig.2
HTGTS-V(D)J-Seq analysis of Vk usage frequency in CTCF-Nm Igk+/- and CTCF-Nm Igk-377kb-inv v-Abl pro-B cells. Each Vk utilization is shown as the percentage of total VkJk1 junctions. Related to Figs. 2b-d.
Vk region	Vk segments	CTCF-Nm Igk+/-					CTCF-Nm Igk-377kb-inv
		repeat 1	repeat 2	repeat 3	mean	SD	repeat 1	repeat 2	repeat 3	mean	SD
Distal Vk region	Igkv2-137	0.0341997	0	0.0434342	0.025878	0.0228817	0.0455063	0	0	0.0151688	0.026273
	Igkv1-136	0	0	0	0	0	0	0	0	0	0
	Igkv1-135	0.991792	0.923514	0.37643	0.763912	0.337302	0.978385	0.187003	1.05879	0.741391	0.481794
	Igkv14-134-1	0	0	0	0	0	0	0	0	0	0
	Igkv17-134	0	0	0	0	0	0	0	0	0	0
	Igkv1-133	0.581395	0.236798	0.405386	0.40786	0.172312	0.432309	0	0.221239	0.217849	0.216175
	Igkv1-132	0.273598	0.331518	0.361952	0.322356	0.0448838	0.250284	0.140252	0.126422	0.17232	0.0678726
	Igkv1-131	0	0	0	0	0	0	0	0	0	0
	Igkv14-130	0.170999	0.307838	0.405386	0.294741	0.117741	0.0682594	0.0467508	0.0948167	0.0699423	0.0240771
	Igkv9-129	0.0683995	0.0710395	0.0723903	0.0706098	0.00202985	0.113766	0	0.0316056	0.0484571	0.0587251
	Igkv9-128	0	0.0236798	0	0.00789328	0.0136716	0	0.0467508	0	0.0155836	0.0269916
	Igkv17-127	0	0.0710395	0.0144781	0.0285059	0.0375398	0.0227531	0	0.0158028	0.012852	0.01166
	Igkv14-126-1	0	0	0	0	0	0	0	0	0	0
	Igkv14-126	0	0	0	0	0	0	0	0	0	0
	Igkv11-125	0.273598	0.213119	0.550166	0.345628	0.179698	0.0682594	0.280505	0.237042	0.195269	0.112119
	Igkv9-124	0.102599	0.0236798	0	0.042093	0.0537209	0	0	0.0158028	0.00526759	0.00912374
	Igkv9-123	0	0.0236798	0.0144781	0.0127193	0.0119375	0	0.0935016	0	0.0311672	0.0539832
	Igkv1-122	0.0683995	0.118399	0	0.0622662	0.0594374	0	0.187003	0.0158028	0.067602	0.103706
	Igkv17-121	0	0.0236798	0.0289561	0.0175453	0.015422	0.0227531	0	0.0474083	0.0233872	0.0237105
	Igkv9-120	0.0683995	0.331518	0.405386	0.268434	0.177129	0.113766	0	0.0316056	0.0484571	0.0587251
	Igkv9-119	0	0	0.0144781	0.00482602	0.00835892	0	0	0	0	0
	Igkv14-118-2	0	0	0	0	0	0	0	0	0	0
	Igkv14-118-1	0	0	0	0	0	0	0	0	0	0
	Igkv11-118	0	0	0	0	0	0	0	0	0	0
	Igkv1-117	0.376197	0.686716	0.37643	0.479781	0.179211	0.273038	0.467508	0.379267	0.373271	0.0973739
	Igkv2-116	0.205198	0.236798	0.492254	0.311417	0.157405	0.227531	0.0467508	0.189633	0.154638	0.0953356
	Igkv1-115	0	0	0	0	0	0	0	0	0	0
	Igkv11-114	0.205198	0.307838	0.217171	0.243402	0.056123	0.136519	0	0.221239	0.119253	0.111626
	Igkv2-113	0	0	0	0	0	0	0	0	0	0
	Igkv2-112	0	0.0236798	0.101346	0.0416754	0.0530156	0.0682594	0	0.0948167	0.0543587	0.0489129
	Igkv14-111	0	0.0710395	0.188215	0.0864181	0.0950452	0.0455063	0	0	0.0151688	0.026273
	Igkv1-110	0.341997	0.260478	0.361952	0.321476	0.0537593	0.250284	0.280505	0.189633	0.240141	0.0462772
	Igkv2-109	0.307798	0.236798	0.680469	0.408355	0.238317	0.250284	0.327256	0.442478	0.340006	0.096729
	Igkv1-108	0	0	0	0	0	0.0455063	0	0.0316056	0.0257039	0.0233201
	Igkv2-107	0	0	0	0	0	0	0	0	0	0
	Igkv11-106	0.957592	0.899834	0.506732	0.788053	0.245336	0.295791	0.280505	0.347661	0.307986	0.0351998
	Igkv2-105	0	0	0	0	0	0	0	0	0	0
	Igkv16-104	0.718194	0.378878	0.839728	0.6456	0.238848	0.273038	0.374007	0.39507	0.347371	0.0652306
	Igkv15-103	0.444596	0.591996	0.492254	0.509616	0.0752179	0.0455063	0	0.189633	0.0783799	0.0989985
	Igkv15-102	0	0	0	0	0	0	0	0	0	0
	Igkv20-101-2	0.170999	0.0947194	0.173737	0.146485	0.0448512	0.136519	0.140252	0.205436	0.160736	0.0387566
	Igkv15-101-1	0	0	0	0	0	0	0	0	0	0
	Igkv15-101	0	0	0	0	0	0	0	0	0	0
	Igkv14-100	0.0683995	0.213119	0.405386	0.228968	0.169051	0.250284	0.233754	0.142225	0.208755	0.058206
	Igkv1-99	0.0683995	0	0	0.0227998	0.0394904	0	0	0	0	0
	Igkv12-98	0.0683995	0.0710395	0.0289561	0.0561317	0.0235717	0	0.0935016	0.0632111	0.0522376	0.0477069
	Igkv15-97	0	0	0	0	0	0	0	0	0	0
Middle Vk region	Igkv10-96	0.102599	0.0710395	0.188215	0.120618	0.0606302	0.0227531	0.0467508	0.0790139	0.049506	0.0282314
	Igkv2-95-2	0	0	0	0	0	0	0	0	0	0
	Igkv2-95-1	0	0	0	0	0	0	0	0	0	0
	Igkv10-95	0.273598	0.213119	0.318517	0.268411	0.0528905	0.341297	0.187003	0.300253	0.276184	0.0799131
	Igkv10-94	0	0.0473597	0.0868684	0.0447427	0.0434933	0.136519	0	0.110619	0.0823794	0.0725084
	Igkv2-93-1	0	0	0	0	0	0	0	0	0	0
	Igkv19-93	0.376197	0.473597	0.550166	0.466653	0.0871924	0.295791	0.140252	0.300253	0.245432	0.0911155
	Igkv4-92	0.0341997	0	0	0.0113999	0.0197452	0	0	0	0	0
	Igkv4-91	0	0.0236798	0	0.00789328	0.0136716	0	0	0	0	0
	Igkv4-90	0.0341997	0	0.0144781	0.0162259	0.0171667	0	0	0.0474083	0.0158028	0.0273712
	Igkv13-89-1	0	0	0	0	0	0	0	0	0	0
	Igkv12-89	0	0	0.0434342	0.0144781	0.0250767	0	0	0	0	0
	Igkv1-88	0.0341997	0.189439	0.246127	0.156589	0.109716	0.204778	0	0.0632111	0.0893298	0.104858
	Igkv13-87	0	0	0	0	0	0	0	0	0	0
	Igkv4-86	0	0.118399	0.0723903	0.0635965	0.0596875	0	0	0	0	0
	Igkv13-85	0	0	0.0144781	0.00482602	0.00835892	0.0227531	0	0.0632111	0.0286548	0.0320161
	Igkv13-84	0.102599	0.0473597	0.202693	0.117551	0.0787386	0.136519	0.374007	0.158028	0.222851	0.131346
	Igkv4-83	0	0	0.0579123	0.0193041	0.0334357	0	0	0.0474083	0.0158028	0.0273712
	Igkv13-82	0.0341997	0	0.0579123	0.030704	0.029114	0	0	0	0	0
	Igkv4-81	0.136799	0.378878	0.304039	0.273239	0.123944	0.136519	0	0.205436	0.113985	0.104555
	Igkv13-80-1	0	0	0	0	0	0	0	0	0	0
	Igkv4-80	0.102599	0	0.0144781	0.0390257	0.0555301	0	0.0935016	0.0158028	0.0364348	0.050049
	Igkv4-79	0	0.165759	0.115825	0.0938612	0.0850341	0	0	0.0316056	0.0105352	0.0182475
	Igkv13-78-1	0	0	0	0	0	0	0	0	0	0
	Igkv4-78	0.0683995	0.0236798	0.115825	0.0693013	0.046079	0	0	0.0316056	0.0105352	0.0182475
	Igkv4-77	0.136799	0.426237	0.318517	0.293851	0.146287	0.455063	0.0467508	0.39507	0.298961	0.220471
	Igkv13-76	0.0683995	0	0	0.0227998	0.0394904	0	0	0	0	0
	Igkv4-75	0	0.0710395	0.188215	0.0864181	0.0950452	0.0682594	0.327256	0.0632111	0.152909	0.15101
	Igkv13-74-1	0	0	0	0	0	0	0	0	0	0
	Igkv4-74	0.0683995	0.0710395	0.144781	0.0947399	0.0433567	0.159272	0.0935016	0.0632111	0.105328	0.0491103
	Igkv13-73-1	0	0	0	0	0	0	0	0	0	0
	Igkv4-73	0.0341997	0.260478	0.115825	0.136834	0.114593	0.0455063	0.0935016	0.126422	0.0884767	0.0406914
	Igkv4-72	0.136799	0.142079	0.332996	0.203958	0.111781	0.318544	0.0467508	0.173831	0.179708	0.135992
	Igkv13-71-1	0	0	0	0	0	0	0	0	0	0
	Igkv4-71	0.136799	0.0710395	0.202693	0.136844	0.0658267	0.113766	0.327256	0.142225	0.194415	0.11592
	Igkv4-70	0.0341997	0.473597	0.332996	0.280264	0.224395	0.113766	0.140252	0.0790139	0.111011	0.0307121
	Igkv4-69	0.0683995	0.189439	0.608079	0.288639	0.283185	0.0682594	0	0.142225	0.0701615	0.0711316
	Igkv4-68	0.136799	0.0947194	0.260605	0.164041	0.086233	0.250284	0.607761	0.221239	0.359761	0.215264
	Igkv12-67	0	0	0	0	0	0	0	0	0	0
	Igkv12-66	0	0.0473597	0	0.0157866	0.0273431	0.0682594	0	0	0.0227531	0.0394096
	Igkv4-65	0	0.0236798	0.0144781	0.0127193	0.0119375	0	0	0.0158028	0.00526759	0.00912374
	Igkv13-64	0	0	0	0	0	0	0	0	0	0
	Igkv4-63	0	0	0.0289561	0.00965204	0.0167178	0	0	0	0	0
	Igkv13-62-1	0	0	0	0	0	0	0	0	0	0
	Igkv4-62	0	0	0	0	0	0	0	0.0158028	0.00526759	0.00912374
	Igkv13-61-1	0	0	0	0	0	0	0	0	0	0
	Igkv4-61	0.102599	0.118399	0.217171	0.146056	0.0620916	0.136519	0.140252	0.237042	0.171271	0.0569897
	Igkv4-59	0.239398	0.165759	0.361952	0.255703	0.0991074	0.227531	0.140252	0.379267	0.249017	0.120947
	Igkv4-60	0	0	0	0	0	0	0	0	0	0
	Igkv4-58	0.170999	0.189439	0.347474	0.23597	0.0970038	0.477816	0.327256	0.458281	0.421117	0.0818713
	Igkv13-57-2	0	0.0236798	0.0144781	0.0127193	0.0119375	0	0	0.0474083	0.0158028	0.0273712
	Igkv4-57-1	0.410397	0.449917	0.579123	0.479812	0.0882462	0.295791	0.187003	0.521492	0.334762	0.170616
	Igkv13-57-1	0	0	0	0	0	0	0	0	0	0
	Igkv4-57	0.0341997	0.284158	0.390908	0.236422	0.183083	0.273038	0.140252	0.126422	0.179904	0.0809518
	Igkv13-56-1	0	0	0	0	0	0	0	0	0	0
	Igkv4-56	0.273598	0.142079	0.419864	0.278514	0.138958	0.227531	0.187003	0.379267	0.2646	0.10135
	Igkv13-55-1	0	0	0	0	0	0	0	0	0	0
	Igkv4-55	0.205198	0.236798	0.289561	0.243853	0.0426216	0.250284	0.374007	0.426675	0.350322	0.0905491
	Igkv13-54-1	0	0	0	0	0	0	0	0	0	0
	Igkv4-54	0.0341997	0.213119	0.52121	0.256176	0.246344	0.568828	0.374007	0.316056	0.41963	0.132418
	Igkv4-53	0.0341997	0.236798	0.246127	0.172375	0.119754	0.182025	0	0.28445	0.155492	0.144069
	Igkv4-51	0.239398	0.591996	0.810772	0.547389	0.288287	0.227531	0.374007	0.584703	0.395414	0.179546
	Igkv4-50	0.341997	0.449917	0.637035	0.476316	0.14928	0.500569	0.467508	0.410872	0.45965	0.0453617
	Igkv12-49	0	0	0	0	0	0	0	0	0	0
	Igkv5-48	0.0683995	0.165759	0.0868684	0.107009	0.0517102	0.0682594	0.0467508	0.189633	0.101548	0.0770386
	Igkv12-47	0	0	0	0	0	0	0	0	0	0
	Igkv12-46	1.26539	0.876154	1.3175	1.15302	0.241181	0.955631	0.280505	0.979772	0.738636	0.396937
	Igkv5-45	0.205198	0.284158	0.289561	0.259639	0.0472246	0.136519	0.0467508	0.126422	0.103231	0.0491728
	Igkv12-44	0.991792	1.20767	1.27407	1.15784	0.147588	0.978385	0.280505	0.711125	0.656672	0.352112
	Igkv5-43	0.102599	0.402557	0.492254	0.33247	0.204064	0.113766	0.140252	0.331858	0.195292	0.119009
	Igkv12-42	0	0	0	0	0	0	0	0	0	0
	Igkv12-41	0.649795	0.852475	1.40437	0.968881	0.390525	0.637088	0.327256	0.821745	0.595363	0.249871
	Igkv5-40-1	0	0	0	0	0	0	0	0	0	0
	Igkv12-40	0.307798	0.189439	0.622557	0.373264	0.223858	0.136519	0.140252	0.28445	0.187074	0.084351
	Igkv5-39	0.444596	0.805115	1.33198	0.860564	0.446284	0.409556	0.420757	0.932364	0.587559	0.298662
	Igkv12-38	0.0341997	0.142079	0.304039	0.160106	0.13582	0.0910125	0	0.158028	0.0830134	0.079317
	Igkv5-37	0.0341997	0.118399	0.0868684	0.0798225	0.0425397	0.0910125	0.0467508	0.0632111	0.0669915	0.0223717
	Igkv18-36	0.0683995	0.0710395	0.246127	0.128522	0.101858	0.113766	0	0.0632111	0.0589923	0.057
	Igkv1-35	0	0	0	0	0	0	0	0	0	0
Proximal Vk region	Igkv8-34	0.0683995	0.189439	0.419864	0.225901	0.178547	5.73379	4.39458	5.23072	5.1197	0.676474
	Igkv7-33	0.0341997	0.189439	0.0144781	0.0793722	0.0958292	1.93402	0.748013	1.26422	1.31542	0.594657
	Igkv6-32	2.05198	1.87071	2.08484	2.00251	0.115321	13.0603	16.4563	12.9267	14.1478	2.00037
	Igkv8-31	0	0	0	0	0	0.0455063	0.0467508	0	0.0307524	0.0266396
	Igkv8-30	1.81259	2.77054	2.64949	2.41087	0.521654	10.4664	12.1085	12.658	11.7443	1.14027
	Igkv6-29	0	0	0.0723903	0.0241301	0.0417946	0.113766	0.0935016	0.189633	0.1323	0.0506752
	Igkv8-28	0.0683995	0	0.0289561	0.0324519	0.0343335	0.887372	1.21552	1.6909	1.2646	0.404005
	Igkv8-27	1.12859	0.615676	1.36094	1.03507	0.381332	2.54835	3.31931	3.30278	3.05681	0.440419
	Igkv8-26	0.170999	0.402557	0.332996	0.302184	0.118815	0	0	0.0316056	0.0105352	0.0182475
	Igkv6-25	4.71956	5.04381	4.14073	4.6347	0.457482	0.7281	0.794764	0.663717	0.72886	0.0655269
	Igkv8-24	0.786594	1.20767	1.21616	1.07014	0.245596	2.27531	2.01029	3.31858	2.53473	0.691653
	Igkv8-23-1	0.547196	0.615676	1.02794	0.730271	0.260055	1.63823	2.15054	1.59608	1.79495	0.30867
	Igkv6-23	0.341997	0.284158	0.144781	0.256979	0.101379	0.568828	0.654511	0.837547	0.686962	0.137267
	Igkv8-22	0	0	0	0	0	0	0	0	0	0
	Igkv8-21	1.84679	1.91807	3.31548	2.36011	0.828139	6.50739	5.56335	6.21049	6.09375	0.482731
	Igkv6-20	0.0683995	0.0473597	0.0723903	0.0627165	0.0134482	0.136519	0.420757	0.268647	0.275308	0.142236
	Igkv8-19	0.376197	0.284158	0.202693	0.287683	0.0868057	0.36405	0.467508	0.837547	0.556369	0.248942
	Igkv8-18	0.649795	1.49183	1.0569	1.06617	0.421094	0	0	0	0	0
	Igkv6-17	6.73735	5.06749	4.93702	5.58062	1.00388	0.386803	0.0935016	0.331858	0.270721	0.155916
	Igkv8-16	0.683995	0.876154	1.44781	1.00265	0.397308	1.68373	1.35577	1.28003	1.43984	0.214582
	Igkv6-15	0.136799	0.355198	0.434342	0.30878	0.154107	0.523322	1.30902	0.553097	0.795147	0.445278
	Igkv6-14	0.205198	0.0947194	0.202693	0.167537	0.0630742	0.0455063	0	0.0790139	0.0415067	0.0396585
	Igkv6-13	0.0683995	0.0236798	0.0579123	0.0499972	0.0233869	0	0	0	0	0
	Igkv3-12-1	0	0	0	0	0	0	0	0	0	0
	Igkv3-12	6.36115	5.80156	5.4148	5.85917	0.475799	4.0273	2.99205	5.59418	4.20451	1.31009
	Igkv3-11	0.102599	0	0.0579123	0.0535038	0.0514415	0.0227531	0	0.110619	0.0444575	0.0584164
	Igkv3-10	18.1259	16.2681	12.8565	15.7501	2.67257	9.10125	9.49042	5.7048	8.09882	2.08239
	Igkv3-9	0.0683995	0	0.0723903	0.0469299	0.0406915	0.0455063	0	0.142225	0.0625771	0.072633
	Igkv3-8	0.410397	0.378878	0.231649	0.340308	0.0954118	0.250284	0.374007	0.142225	0.255505	0.115979
	Igkv3-7	12.8249	11.8162	9.52657	11.3892	1.69012	7.281	8.3684	5.6574	7.10226	1.36431
	Igkv3-6	0.0341997	0	0	0.0113999	0.0197452	0	0	0	0	0
	Igkv3-5	6.36115	6.06204	4.92254	5.78191	0.759113	3.39022	4.58158	3.77686	3.91622	0.607785
	Igkv3-4	1.47059	2.03647	2.47575	1.99427	0.503907	1.843	1.26227	1.24842	1.45123	0.339355
	Igkv3-3	0.615595	1.25503	0.550166	0.806931	0.389443	0.7281	0.56101	0.521492	0.603534	0.109672
	Igkv3-2	14.2271	12.7161	12.4656	13.1363	0.952948	8.44141	7.62038	6.58976	7.55052	0.9278
	Igkv3-1	1.94938	1.70495	1.40437	1.68624	0.272988	0.750853	1.35577	0.726928	0.944518	0.356358
The thick black box in the CTCF-Nm Igκ-377kb-inv strain highlights the Vκs located within the inverted region. For direct comparison with the control, their usage is displayed in the WT order rather than in the inverted genomic orientation.

## Sheet: Fig. 3
Quantification of relative chromatin interactions. The relative Cer bait interactions in the indicated Vk regions in CTCF-Nm cells are presented as a percentage of the WT values. Related to Fig. 3b.
		CTCF-Nm/WT ratio
Region analyzed	Chromosome coordinates	repeat 1	repeat 2	repeat 3	mean	SD
Distal Vk region	chr6: 67533870-68570214	28	39	34	34	5.5
Middle Vk region	chr6: 68570215-69977999	45	60	47	51	8.1
Proximal Vk region	chr6: 69978000-70655171	111	123	96	111	13.5
Analysis of peak interactions at the Vk region. The relative Cer bait interactions of peaks overlapping with CTCF peaks, E2A peaks or both in the indicated Vk regions in CTCF-Nm cells are shown as a percentage of the WT values. Related to Fig. 3c.
		% of WT peak intensity
overlap with CTCF sites	Middle/Distal Vk region (15 peaks)	7.58929	12.5436	5.34653	8.02469	12.7273	12.1339	25.4545	21.7687	20	16.2988	14.5288	22.293	19.3798	12.3203	18.3099
	Proximal Vk region (5 peaks)	43.771	16.7675	35.3741	16.4165	30.7793
overlap with E2A sites	Middle/Distal Vk region (12 peaks)	37.6812	24.7788	42.3077	20.9524	51.875	59.542	41.6393	72.7273	58.6957	86.4407	72.5686	41.6667
	Proximal Vk region (14 peaks)	86.5385	91.8221	145.854	142.038	165.31	151.515	148.815	164.804	196.727	178.78	182.716	254.142	96.0986	225.556
overlap with both CTCF and E2A sites	Middle/Distal Vk region (5 peaks)	34.1014	30.3327	26.3089	28.3912	60.7246
	Proximal Vk region (8 peaks)	100.075	132.206	62.9985	80.6061	43.1172	65.4799	58.2358	117.941
Quantitative mass spectrometry analysis of the relative abundance of SMC3 immunoprecipitates, normalized to SMC3 intensities. Related to Fig. 3f
Protein analyzed	WT					CTCF-Nm
	repeat 1	repeat 2	repeat 3	mean	SD	repeat 1	repeat 2	repeat 3	mean	SD
CTCF	122394958	110826307	111478659	1.149e+08	6.49904e+06	3.13652e+07	32808000	39448000	3.45404e+07	4.31089e+06
WAPL	1.33218e+07	1.44528e+07	1.92119e+07	1.56622e+07	3.12572e+06	3.27923e+07	29369000	2.55778e+07	2.92463e+07	3.60881e+06
SMC1A	7300504202	7508768971	7085670732	7298314635	2.11558e+08	7454589372	6997600000	7338666667	7.26362e+09	2.37558e+08
RAD21	1099579832	1309527825	1226448171	1.21185e+09	1.05732e+08	1343574879	1286500000	1221244444	1.28377e+09	6.12108e+07

## Sheet: Fig.4
3C-HTGTS analysis of chromatin interactions from Cer bait in untreated and 5-Ph-IAA treated Wapl-AID2 CTCF-Nm cells.
(1) Relative interactions of indicated regions shown as percentage of the total read counts within the region encompassing from 3.2-Mb upstream of Igk to 3.2-Mb downstream of Igk, related to Fig. 4c, right panel.
		Untreated (% of distribution)					5-Ph-IAA treated (% of distribution)
Region analyzed	Chromosome coordinates	repeat 1	repeat 2	repeat 3	mean	SD	repeat 1	repeat 2	repeat 3	mean	SD
3.2 Mb region upstream of Igk locus	chr6: 64,305,000-67,505,000	2.3	2.6	2.5	2.5	0.2	16.1	17.2	17.3	16.9	0.7
Igk locus	chr6: 67,505,001-70,703,728	91.4	91.5	91.3	91.4	0.1	57.3	56	54.7	56	1.3
3.2 Mb region downstream of Igk locus	chr6:70,703,729-73,903,728	6.3	5.9	6.5	6.2	0.3	26.6	26.8	28	27	0.8
(2) Quantification of interactions showing median interaction counts of indicated regions using 50-kb bins, related to Fig. 4d, right panel.
		Untreated (junction counts)					5-Ph-IAA treated (junction counts)
Region analyzed	Chromosome coordinates	repeat 1	repeat 2	repeat 3	mean	SD	repeat 1	repeat 2	repeat 3	mean	SD
Distal Vk region	chr6: 67,533,870-68,570,214	16	19	14	16	2.5	82	82	79	81	1.7
Middle Vk region	chr6: 68,570,215-69,977,999	65	75	63	68	6.4	134	123	120	126	7.4
Proximal Vk region	chr6: 69,978,000-70,655,171	538	531	479	516	32.2	151	148	140	146	5.7
HTGTS-V(D)J-Seq analysis of Vk usage frequency in untreated Wapl-AID2 CTCF-Nm and 5-Ph-IAA treated Wapl-AID2 CTCF-Nm v-Abl pro-B cells. Each Vk utilization is shown as the percentage of total VkJk1 junctions. Related to Fig. 4e
Vk region	Vk segments	Wapl-AID2 CTCF-Nm, untreated					Wapl-AID2 CTCF-Nm, 5-Ph-IAA treated
		repeat 1	repeat 2	repeat 3	mean	SD	repeat 1	repeat 2	repeat 3	mean	SD
Distal Vk region	Igkv2-137	0.0407664	0	0	0.0135888	0.0235365	0	0	0	0	0
	Igkv1-136	0	0	0	0	0	0	0	0	0	0
	Igkv1-135	2.73135	3.82318	3.10559	3.22004	0.554839	15.0066	11.571	10.4815	12.353	2.36178
	Igkv14-134-1	0	0	0	0	0	0	0	0	0	0
	Igkv17-134	0	0	0	0	0	0	0	0	0	0
	Igkv1-133	0.57073	0.806452	0.621118	0.6661	0.124132	2.1691	1.46862	1.83213	1.82328	0.350322
	Igkv1-132	0.326131	1.19474	0.677583	0.732819	0.436932	1.72643	2.13618	0.979974	1.61419	0.586217
	Igkv1-131	0	0	0	0	0	0	0	0	0	0
	Igkv14-130	0.529963	0.268817	0.169396	0.322725	0.186231	1.54936	0.890076	0.213038	0.884157	0.66818
	Igkv9-129	0.122299	0.149343	0	0.0905474	0.0795736	1.15095	0.534045	0.468683	0.717894	0.376461
	Igkv9-128	0.0815328	0	0	0.0271776	0.047073	0	0	0.127823	0.0426076	0.0737985
	Igkv17-127	0	0	0	0	0	0	0	0	0	0
	Igkv14-126-1	0	0	0	0	0	0	0	0	0	0
	Igkv14-126	0.0407664	0.119474	0.0564653	0.0722353	0.0416564	0.0442674	0	0.127823	0.0573634	0.0649099
	Igkv11-125	0.611496	0.806452	0.508187	0.642045	0.151461	1.06242	0.890076	0.681721	0.878071	0.190632
	Igkv9-124	0	0	0	0	0	0	0	0	0	0
	Igkv9-123	0.0407664	0	0.0564653	0.0324106	0.0291453	0	0	0.0426076	0.0142025	0.0245995
	Igkv1-122	0.0407664	0	0.0564653	0.0324106	0.0291453	0.531208	0	0.0852152	0.205475	0.285293
	Igkv17-121	0	0.0896057	0.0564653	0.0486903	0.045306	0.132802	0	0.17043	0.101077	0.0895347
	Igkv9-120	0.244598	0.238949	0.395257	0.292935	0.0886587	2.78884	1.1571	1.02258	1.65617	0.983224
	Igkv9-119	0	0.0597372	0	0.0199124	0.0344893	0	0.133511	0	0.0445038	0.0770828
	Igkv14-118-2	0	0	0	0	0	0	0	0	0	0
	Igkv14-118-1	0	0	0	0	0	0	0	0	0	0
	Igkv11-118	0	0	0	0	0	0	0	0	0	0
	Igkv1-117	1.71219	1.16487	0.564653	1.14724	0.573971	5.66622	3.20427	3.9199	4.26346	1.26642
	Igkv2-116	0.57073	0.955795	1.35517	0.960564	0.39224	5.09075	2.49221	5.24073	4.27456	1.54538
	Igkv1-115	0	0	0	0	0	0	0	0	0	0
	Igkv11-114	0.244598	0.298686	0.0564653	0.199917	0.127142	0.442674	0.267023	0.468683	0.392793	0.109694
	Igkv2-113	0.0407664	0	0	0.0135888	0.0235365	0	0	0	0	0
	Igkv2-112	0	0	0	0	0	0.84108	0.578549	0.213038	0.544222	0.315425
	Igkv14-111	0.122299	0.119474	0.112931	0.118235	0.00480578	0.0885347	0.0445038	0	0.0443462	0.0442676
	Igkv1-110	0.896861	0.985663	1.01637	0.9663	0.0620653	3.49712	2.44771	2.30081	2.74855	0.652433
	Igkv2-109	0.529963	0.776583	0.790514	0.69902	0.146573	6.41877	7.38763	5.36856	6.39165	1.00981
	Igkv1-108	0	0.0896057	0.112931	0.0675121	0.059619	0.398406	0.133511	0.0852152	0.205711	0.168617
	Igkv2-107	0	0	0	0	0	0	0	0	0	0
	Igkv11-106	0.122299	0.537634	0.508187	0.389374	0.231761	1.23949	0.35603	0.766937	0.787484	0.442086
	Igkv2-105	0	0	0	0	0	0	0	0	0	0
	Igkv16-104	0.856095	1.70251	1.01637	1.19166	0.449609	6.3745	4.13885	4.26076	4.9247	1.25704
	Igkv15-103	1.42682	0.925926	0.846979	1.06658	0.314471	2.47897	1.91366	1.44866	1.9471	0.515971
	Igkv15-102	0	0	0	0	0	0	0	0	0	0
	Igkv20-101-2	0.244598	0.0597372	0.169396	0.15791	0.0929643	0.84108	0.890076	0.681721	0.804292	0.10894
	Igkv15-101-1	0	0	0	0	0	0	0	0	0	0
	Igkv15-101	0	0	0	0	0	0	0	0	0	0
	Igkv14-100	0.203832	0.0597372	0.112931	0.1255	0.0728651	0.531208	1.24611	0.383468	0.720261	0.461348
	Igkv1-99	0	0.0298686	0	0.00995619	0.0172446	0	0	0	0	0
	Igkv12-98	0.0815328	0.0597372	0.112931	0.0847335	0.0267407	0	0.311526	0.127823	0.14645	0.156596
	Igkv15-97	0	0	0	0	0	0	0	0	0	0
Middle Vk region	Igkv10-96	0.0407664	0.119474	0.112931	0.0910571	0.0436757	0	0.0890076	0	0.0296692	0.0513885
	Igkv2-95-2	0	0	0	0	0	0	0	0	0	0
	Igkv2-95-1	0	0	0	0	0	0	0	0	0	0
	Igkv10-95	0.326131	1.07527	0.734049	0.711816	0.375063	1.59363	1.82466	0.979974	1.46609	0.436545
	Igkv10-94	0	0	0	0	0	0	0	0	0	0
	Igkv2-93-1	0	0	0	0	0	0	0	0	0	0
	Igkv19-93	0.693029	0.328554	0.112931	0.378171	0.293215	0.796813	0.623053	0.724329	0.714732	0.0872766
	Igkv4-92	0	0	0	0	0	0	0	0	0	0
	Igkv4-91	0	0	0	0	0	0	0	0	0	0
	Igkv4-90	0	0	0	0	0	0	0	0	0	0
	Igkv13-89-1	0	0	0	0	0	0	0	0	0	0
	Igkv12-89	0	0	0	0	0	0	0	0	0	0
	Igkv1-88	0.0815328	0.0298686	0	0.0371338	0.0412491	0.0885347	0	0	0.0295116	0.0511156
	Igkv13-87	0	0	0	0	0	0	0	0	0	0
	Igkv4-86	0.163066	0	0.0564653	0.073177	0.0828074	0	0	0	0	0
	Igkv13-85	0	0	0	0	0	0	0	0	0	0
	Igkv13-84	0.0407664	0.0896057	0	0.0434574	0.0448634	0.575476	0.267023	0.0426076	0.295035	0.267536
	Igkv4-83	0	0	0	0	0	0	0	0	0	0
	Igkv13-82	0	0.119474	0.0564653	0.0586465	0.059767	0	0.0445038	0.0852152	0.0432397	0.0426216
	Igkv4-81	0.122299	0.238949	0.0564653	0.139238	0.0924134	0.221337	0	0.0852152	0.102184	0.11164
	Igkv13-80-1	0	0	0	0	0	0	0	0	0	0
	Igkv4-80	0.244598	0.149343	0.225861	0.206601	0.0504641	0.398406	0.178015	0.0426076	0.206343	0.179583
	Igkv4-79	0	0	0.0564653	0.0188218	0.0326002	0	0	0	0	0
	Igkv13-78-1	0	0	0	0	0	0	0	0	0	0
	Igkv4-78	0	0	0	0	0	0	0	0	0	0
	Igkv4-77	0.366898	0.298686	0.225861	0.297148	0.0705309	0.177069	0.133511	0.468683	0.259755	0.182244
	Igkv13-76	0	0	0	0	0	0	0	0	0	0
	Igkv4-75	0	0.0298686	0	0.00995619	0.0172446	0	0	0	0	0
	Igkv13-74-1	0	0	0	0	0	0	0	0	0	0
	Igkv4-74	0.203832	0.119474	0.112931	0.145412	0.0506987	0.177069	0.178015	0.0852152	0.146767	0.0533072
	Igkv13-73-1	0	0	0	0	0	0	0	0	0	0
	Igkv4-73	0	0.0597372	0.0564653	0.0387341	0.0335846	0.531208	0.267023	0.0426076	0.28028	0.24457
	Igkv4-72	0.0407664	0.298686	0.338792	0.226081	0.161735	0.442674	0.178015	0.127823	0.249504	0.169162
	Igkv13-71-1	0	0	0	0	0	0	0	0	0	0
	Igkv4-71	0.0407664	0.0298686	0	0.023545	0.0211061	0.221337	0	0	0.073779	0.127789
	Igkv4-70	0.203832	0.298686	0.225861	0.242793	0.049642	0.0885347	0.178015	0.17043	0.14566	0.0496171
	Igkv4-69	0.44843	0.0597372	0.0564653	0.188211	0.225363	0.221337	0.445038	0.17043	0.278935	0.146084
	Igkv4-68	0.326131	0.119474	0	0.148535	0.164996	0.0442674	0.0890076	0.0426076	0.0586275	0.026323
	Igkv12-67	0	0	0	0	0	0	0	0	0	0
	Igkv12-66	0	0	0	0	0	0	0	0	0	0
	Igkv4-65	0	0	0	0	0	0	0	0	0	0
	Igkv13-64	0	0	0	0	0	0	0	0	0	0
	Igkv4-63	0	0	0	0	0	0	0	0	0	0
	Igkv13-62-1	0	0	0	0	0	0	0	0	0	0
	Igkv4-62	0	0	0	0	0	0	0	0	0	0
	Igkv13-61-1	0	0	0	0	0	0	0	0	0	0
	Igkv4-61	0.44843	0.179211	0.112931	0.246858	0.177685	0.221337	0.267023	0.127823	0.205394	0.0709562
	Igkv4-59	0.285365	0.0896057	0.169396	0.181455	0.0984352	0.221337	0.35603	0.0426076	0.206658	0.157226
	Igkv4-60	0	0	0	0	0	0	0	0	0	0
	Igkv4-58	0.57073	0.328554	0.395257	0.431514	0.125093	0.398406	0.845572	0.681721	0.6419	0.226227
	Igkv13-57-2	0	0	0	0	0	0	0	0	0	0
	Igkv4-57-1	0.44843	0.268817	0.451722	0.389657	0.104663	0.177069	0.133511	0	0.103527	0.0922643
	Igkv13-57-1	0	0	0	0	0	0	0	0	0	0
	Igkv4-57	0.203832	0.179211	0.0564653	0.146503	0.0789407	0	0	0.340861	0.11362	0.196796
	Igkv13-56-1	0	0	0	0	0	0	0	0	0	0
	Igkv4-56	0.203832	0.179211	0.225861	0.202968	0.0233368	0	0	0.17043	0.0568101	0.098398
	Igkv13-55-1	0	0	0	0	0	0	0	0	0	0
	Igkv4-55	0.44843	0.20908	0.112931	0.256814	0.172768	0.398406	0.222519	0.0852152	0.23538	0.156991
	Igkv13-54-1	0	0	0	0	0	0	0	0	0	0
	Igkv4-54	0.285365	0.20908	0.169396	0.22128	0.0589393	0.531208	0.222519	0.127823	0.29385	0.210941
	Igkv4-53	0.203832	0	0	0.067944	0.117682	0.0885347	0.0890076	0.17043	0.115991	0.0471465
	Igkv4-51	0.693029	0.716846	0.846979	0.752285	0.0828679	0.265604	0.0890076	0.809544	0.388052	0.375551
	Igkv4-50	0.489197	0.567503	0.508187	0.521629	0.0408469	0.132802	0	0.127823	0.086875	0.0752771
	Igkv12-49	0	0	0	0	0	0	0	0	0	0
	Igkv5-48	0.163066	0.0298686	0.112931	0.101955	0.0672734	0	0	0	0	0
	Igkv12-47	0	0	0	0	0	0	0	0	0	0
	Igkv12-46	0.896861	0.149343	0.0564653	0.367556	0.460738	0.221337	0.534045	0	0.251794	0.268322
	Igkv5-45	0.244598	0.268817	0.112931	0.208782	0.0838885	0.132802	0	0.0426076	0.0584699	0.0678072
	Igkv12-44	0.856095	0.41816	0.734049	0.669434	0.226004	0.664011	0.178015	0.511291	0.451106	0.248525
	Igkv5-43	0.244598	0.0597372	0	0.101445	0.127522	0.0442674	0.0890076	0.0852152	0.07283	0.0248086
	Igkv12-42	0	0	0	0	0	0	0	0	0	0
	Igkv12-41	0.529963	0.388292	0.225861	0.381372	0.152169	0.132802	0.0890076	0.340861	0.187557	0.134559
	Igkv5-40-1	0	0	0	0	0	0	0	0	0	0
	Igkv12-40	0.203832	0.328554	0.282326	0.271571	0.0630529	0.0442674	0	0	0.0147558	0.0255578
	Igkv5-39	0.326131	0.41816	0.395257	0.379849	0.04791	0.0885347	0.267023	0.255646	0.203734	0.0999278
	Igkv12-38	0.0407664	0.179211	0.112931	0.110969	0.0692434	0	0.0445038	0.0426076	0.0290371	0.0251648
	Igkv5-37	0	0.0896057	0.0564653	0.0486903	0.045306	0	0	0	0	0
	Igkv18-36	0.0407664	0	0	0.0135888	0.0235365	0	0	0	0	0
	Igkv1-35	0	0	0	0	0	0	0	0	0	0
Proximal Vk region	Igkv8-34	0.44843	0.686977	0.677583	0.60433	0.135095	0.575476	1.51313	1.02258	1.03706	0.468994
	Igkv7-33	0	0	0	0	0	0	0	0	0	0
	Igkv6-32	1.38606	1.43369	1.52456	1.4481	0.070368	0.664011	0.712061	0.766937	0.714336	0.0515007
	Igkv8-31	0.0407664	0	0	0.0135888	0.0235365	0	0	0	0	0
	Igkv8-30	1.63066	1.16487	1.01637	1.27064	0.320506	0.442674	0.712061	0.639114	0.597949	0.139331
	Igkv6-29	0	0.0597372	0.0564653	0.0387341	0.0335846	0	0	0.127823	0.0426076	0.0737985
	Igkv8-28	0.0407664	0	0	0.0135888	0.0235365	0.0885347	0	0	0.0295116	0.0511156
	Igkv8-27	0.366898	0.477897	0.395257	0.413351	0.0576694	0.265604	0.222519	0.340861	0.276328	0.0598953
	Igkv8-26	0.285365	0.0896057	0	0.12499	0.145936	0	0.0445038	0	0.0148346	0.0256943
	Igkv6-25	8.80554	8.99044	8.75212	8.84937	0.12506	10.2258	14.8198	14.5292	13.1916	2.57257
	Igkv8-24	1.50836	0.746714	0.734049	0.996373	0.443436	0.177069	0.0890076	0	0.0886924	0.0885352
	Igkv8-23-1	0.163066	0.149343	0.169396	0.160601	0.0102511	0	0.0445038	0	0.0148346	0.0256943
	Igkv6-23	0.203832	0.238949	0.225861	0.222881	0.017747	0	0	0.0852152	0.0284051	0.049199
	Igkv8-22	0	0	0	0	0	0	0	0	0	0
	Igkv8-21	1.95679	1.55317	1.52456	1.67817	0.241712	1.19522	1.55763	1.1504	1.30109	0.223303
	Igkv6-20	0.0407664	0.0298686	0.112931	0.0611885	0.04514	0	0	0.0426076	0.0142025	0.0245995
	Igkv8-19	0.163066	0	0.0564653	0.073177	0.0828074	0	0.0445038	0.0426076	0.0290371	0.0251648
	Igkv8-18	0.122299	0.477897	0.338792	0.312996	0.179197	0.0885347	0.0445038	0	0.0443462	0.0442676
	Igkv6-17	10.1101	8.8411	10.1073	9.68615	0.731838	4.02833	5.8745	4.85726	4.92003	0.924683
	Igkv8-16	0.44843	0.507766	0.451722	0.469306	0.0333477	0.0885347	0	0.0852152	0.0579166	0.0501847
	Igkv6-15	0.0815328	0.20908	0.225861	0.172158	0.0789309	0	0	0	0	0
	Igkv6-14	0.0815328	0.0597372	0	0.04709	0.0422121	0	0.178015	0	0.0593384	0.102777
	Igkv6-13	0	0	0	0	0	0	0	0.127823	0.0426076	0.0737985
	Igkv3-12-1	0	0.0298686	0.0564653	0.028778	0.0282484	0	0	0	0	0
	Igkv3-12	9.90624	7.97491	8.80858	8.89658	0.968666	2.65604	3.5158	4.5164	3.56275	0.931069
	Igkv3-11	0	0.0298686	0	0.00995619	0.0172446	0	0	0	0	0
	Igkv3-10	10.7623	14.0681	15.6973	13.5093	2.51452	4.38247	6.85358	7.3285	6.18819	1.58172
	Igkv3-9	0.0407664	0.0298686	0.169396	0.0800103	0.0776017	0.0885347	0.178015	0.0852152	0.117255	0.052646
	Igkv3-8	0.407664	1.10514	1.18577	0.899524	0.427867	0	0.133511	0.553899	0.229137	0.289066
	Igkv3-7	13.1268	13.411	13.3258	13.2879	0.145854	3.58566	6.54206	11.2484	7.12537	3.86453
	Igkv3-6	0	0	0	0	0	0	0	0	0	0
	Igkv3-5	5.01427	4.7491	4.79955	4.85431	0.140808	0.885347	2.18069	1.23562	1.43388	0.670042
	Igkv3-4	2.28292	1.5233	1.52456	1.77693	0.438203	0.619743	0.35603	0.937367	0.637713	0.291085
	Igkv3-3	0.407664	0.41816	0.508187	0.444671	0.055257	0	0.35603	0.0426076	0.132879	0.194425
	Igkv3-2	6.19649	6.57109	6.94523	6.57094	0.374367	0.531208	1.73565	1.6617	1.30952	0.675049
	Igkv3-1	0.366898	0.328554	0.564653	0.420035	0.126702	0	0.178015	0.0426076	0.0735409	0.0929516
Summary of total Vk usage (deletions and inversions) in the proximal and middle/distal Vk regions in untreated Wapl-AID2 CTCF-Nm and 5-Ph-IAA treated Wapl-AID2 CTCF-Nm v-Abl pro-B cells. Each group of Vk usage is calculated as the percentage of total VkJk1 junctions. Related to Fig. 4e, right panel
Vk group	Wapl-AID2 CTCF-Nm, untreated					Wapl-AID2 CTCF-Nm, 5-Ph-IAA treated
	repeat 1	repeat 2	repeat 3	mean	SD	repeat 1	repeat 2	repeat 3	mean	SD
Middle/Distal deletion	13.2129	12.7599	16.6069	14.1932	2.10256	62.2399	46.3284	42.565	50.3778	10.4438
Middle/Distal inversion	6.8323	10.8439	7.43728	8.37114	2.16269	7.17131	5.78549	5.96506	6.30729	0.753635
Proximal inversion	7.22755	8.56095	7.34767	7.71206	0.737609	3.49712	5.07343	4.43119	4.33391	0.792644
Proximal deletion	72.7273	67.8353	68.6081	69.7236	2.62983	27.0916	42.8126	47.0388	38.981	10.5111

## Sheet: Fig. 5
HTGTS-V(D)J-Seq analysis of Vk usage frequency in untreated Wapl-AID2, 5-Ph-IAA treated Wapl-AID2 and 5-Ph-IAA treated Wapl-AID2 CTCF-Nm v-Abl pro-B cells. Each Vk utilization is shown as the percentage of total VkJk1 junctions. Related to Figs. 5a, b.
Vk region	Vk segments	Wapl-AID2, untreated					Wapl-AID2, 5-Ph-IAA treated					Wapl-AID2 CTCF-Nm, 5-Ph-IAA treated
		repeat 1	repeat 2	repeat 3	mean	SD	repeat 1	repeat 2	repeat 3	mean	SD	repeat 1	repeat 2	repeat 3	mean	SD
Distal Vk region	Igkv2-137	0.00761441	0.0602621	0.080525	0.0494672	0.0376349	0.145349	0.0570776	0	0.0674755	0.0732302	0	0	0	0	0
	Igkv1-136	0	0	0	0	0	0	0	0	0	0	0	0	0	0	0
	Igkv1-135	2.48991	2.66158	2.68148	2.61099	0.105329	10.8285	12.7854	11.831	11.815	0.978548	15.0066	11.571	10.4815	12.353	2.36178
	Igkv14-134-1	0	0	0	0	0	0	0	0	0	0	0	0	0	0	0
	Igkv17-134	0	0	0	0	0	0	0	0	0	0	0	0	0	0	0
	Igkv1-133	0.757633	0.677949	0.865644	0.767076	0.094203	1.74419	2.45434	1.4554	1.88464	0.514068	2.1691	1.46862	1.83213	1.82328	0.350322
	Igkv1-132	1.03556	0.818561	1.12332	0.992481	0.156882	1.16279	1.08447	2.06573	1.43766	0.545326	1.72643	2.13618	0.979974	1.61419	0.586217
	Igkv1-131	0	0	0.00402625	0.00134208	0.00232456	0	0	0	0	0	0	0	0	0	0
	Igkv14-130	0.513972	0.482097	0.57978	0.525283	0.0498141	0.65407	0.742009	0.84507	0.74705	0.0956	1.54936	0.890076	0.213038	0.884157	0.66818
	Igkv9-129	0.266504	0.200874	0.285864	0.251081	0.0445448	0.290698	0.684932	0.422535	0.466055	0.200688	1.15095	0.534045	0.468683	0.717894	0.376461
	Igkv9-128	0.019036	0.0200874	0.0281838	0.0224357	0.00500563	0	0	0.0469484	0.0156495	0.0271056	0	0	0.127823	0.0426076	0.0737985
	Igkv17-127	0.110409	0.0954151	0.0724725	0.0927655	0.0191065	0.872093	0.456621	0.328638	0.552451	0.284118	0	0	0	0	0
	Igkv14-126-1	0	0	0	0	0	0	0	0	0	0	0	0	0	0	0
	Igkv14-126	0.369299	0.356551	0.285864	0.337238	0.0449454	0.290698	0.228311	0.187793	0.235601	0.051838	0.0442674	0	0.127823	0.0573634	0.0649099
	Igkv11-125	1.57618	1.48144	1.6105	1.55604	0.0668437	1.38081	1.88356	1.40845	1.55761	0.282621	1.06242	0.890076	0.681721	0.878071	0.190632
	Igkv9-124	0.038072	0.0200874	0.0402625	0.0328073	0.0110701	0	0.114155	0	0.0380518	0.0659076	0	0	0	0	0
	Igkv9-123	0.0761441	0.0903932	0.0764988	0.081012	0.00812629	0	0.171233	0.28169	0.150974	0.141934	0	0	0.0426076	0.0142025	0.0245995
	Igkv1-122	0.270311	0.165721	0.237549	0.224527	0.0534974	0.363372	0.228311	0.28169	0.291124	0.0680232	0.531208	0	0.0852152	0.205475	0.285293
	Igkv17-121	0.182746	0.13559	0.132866	0.150401	0.0280448	0.436047	0.342466	0.751174	0.509895	0.214128	0.132802	0	0.17043	0.101077	0.0895347
	Igkv9-120	0.860428	0.888867	0.732778	0.827357	0.0831335	0.65407	0.799087	0.56338	0.672179	0.118892	2.78884	1.1571	1.02258	1.65617	0.983224
	Igkv9-119	0.0152288	0.0150655	0.0080525	0.0127823	0.00409692	0.290698	0	0	0.0968992	0.167834	0	0.133511	0	0.0445038	0.0770828
	Igkv14-118-2	0	0	0	0	0	0	0	0	0	0	0	0	0	0	0
	Igkv14-118-1	0.019036	0.0100437	0.03221	0.0204299	0.0111487	0.218023	0	0	0.0726744	0.125876	0	0	0	0	0
	Igkv11-118	0	0	0	0	0	0	0	0	0	0	0	0	0	0	0
	Igkv1-117	1.70563	1.51158	1.69505	1.63742	0.109111	1.74419	3.53881	2.39437	2.55912	0.908587	5.66622	3.20427	3.9199	4.26346	1.26642
	Igkv2-116	0.73479	0.703058	0.636148	0.691332	0.0503559	0.872093	1.59817	1.07981	1.18336	0.373952	5.09075	2.49221	5.24073	4.27456	1.54538
	Igkv1-115	0	0.0100437	0	0.0033479	0.00579873	0	0	0	0	0	0	0	0	0	0
	Igkv11-114	0.293155	0.210917	0.261706	0.255259	0.0414959	0.290698	0.228311	0.187793	0.235601	0.051838	0.442674	0.267023	0.468683	0.392793	0.109694
	Igkv2-113	0.0038072	0.00502185	0.0120788	0.00696927	0.00446643	0	0	0	0	0	0	0	0	0	0
	Igkv2-112	0.137059	0.130568	0.112735	0.126787	0.0125951	0.218023	0.0570776	0.234742	0.169948	0.098105	0.84108	0.578549	0.213038	0.544222	0.315425
	Igkv14-111	0.331227	0.331442	0.205339	0.289336	0.0727436	0	0.0570776	0	0.0190259	0.0329538	0.0885347	0.0445038	0	0.0443462	0.0442676
	Igkv1-110	1.06602	1.12992	1.23203	1.14265	0.083738	2.03488	1.5411	1.4554	1.67713	0.312776	3.49712	2.44771	2.30081	2.74855	0.652433
	Igkv2-109	0.936572	1.0345	1.01864	0.996571	0.0525624	2.25291	3.08219	2.76995	2.70168	0.418836	6.41877	7.38763	5.36856	6.39165	1.00981
	Igkv1-108	0.0647225	0.105459	0.0724725	0.0808846	0.0216318	0.581395	0.171233	0.0469484	0.266526	0.279676	0.398406	0.133511	0.0852152	0.205711	0.168617
	Igkv2-107	0	0	0	0	0	0	0	0	0	0	0	0	0	0	0
	Igkv11-106	1.06982	0.964194	0.994484	1.0095	0.0543925	0.65407	0.456621	0.187793	0.432828	0.234047	1.23949	0.35603	0.766937	0.787484	0.442086
	Igkv2-105	0	0	0	0	0	0	0	0	0	0	0	0	0	0	0
	Igkv16-104	1.55334	1.25546	1.60647	1.47176	0.189193	2.90698	2.91096	3.23944	3.01912	0.190807	6.3745	4.13885	4.26076	4.9247	1.25704
	Igkv15-103	1.08125	1.16005	1.0589	1.10007	0.0531325	1.23547	2.16895	1.03286	1.47909	0.605961	2.47897	1.91366	1.44866	1.9471	0.515971
	Igkv15-102	0.0114216	0.0100437	0.0201313	0.0138655	0.00546985	0.218023	0	0.0938967	0.103973	0.10936	0	0	0	0	0
	Igkv20-101-2	0.746212	0.667905	0.70862	0.707579	0.0391636	0.65407	0.456621	0.751174	0.620621	0.150098	0.84108	0.890076	0.681721	0.804292	0.10894
	Igkv15-101-1	0	0	0	0	0	0	0	0	0	0	0	0	0	0	0
	Igkv15-101	0	0	0	0	0	0	0	0	0	0	0	0	0	0	0
	Igkv14-100	0.171324	0.180786	0.209365	0.187159	0.0198048	0.145349	0.627854	0.469484	0.414229	0.245952	0.531208	1.24611	0.383468	0.720261	0.461348
	Igkv1-99	0	0.00502185	0.00402625	0.00301603	0.00265897	0	0	0.187793	0.0625978	0.108423	0	0	0	0	0
	Igkv12-98	0.16371	0.150655	0.285864	0.200076	0.0745804	0	0	0	0	0	0	0.311526	0.127823	0.14645	0.156596
	Igkv15-97	0	0	0	0	0	0	0	0	0	0	0	0	0	0	0
Middle Vk region	Igkv10-96	0.761441	0.431879	0.660305	0.617875	0.168828	0.508721	0.742009	0.516432	0.589054	0.132519	0	0.0890076	0	0.0296692	0.0513885
	Igkv2-95-2	0	0	0	0	0	0	0	0	0	0	0	0	0	0	0
	Igkv2-95-1	0	0	0	0	0	0	0	0	0	0	0	0	0	0	0
	Igkv10-95	0.837585	0.848692	0.829408	0.838561	0.00967907	1.23547	0.570776	1.03286	0.946368	0.340682	1.59363	1.82466	0.979974	1.46609	0.436545
	Igkv10-94	0.445443	0.426857	0.51536	0.462553	0.0466668	0.218023	0.114155	0.28169	0.204623	0.0845675	0	0	0	0	0
	Igkv2-93-1	0	0	0	0	0	0	0	0	0	0	0	0	0	0	0
	Igkv19-93	2.30336	2.54105	2.46407	2.43616	0.12128	3.7064	2.28311	2.11268	2.70073	0.875095	0.796813	0.623053	0.724329	0.714732	0.0872766
	Igkv4-92	0.00761441	0	0	0.00253814	0.00439618	0	0.342466	0	0.114155	0.197723	0	0	0	0	0
	Igkv4-91	0.0038072	0	0	0.00126907	0.00219809	0	0	0	0	0	0	0	0	0	0
	Igkv4-90	0.0647225	0.0602621	0.0764988	0.0671611	0.00838853	0.145349	0.342466	0.0938967	0.193904	0.131205	0	0	0	0	0
	Igkv13-89-1	0	0	0	0	0	0	0	0	0	0	0	0	0	0	0
	Igkv12-89	0.239854	0.346507	0.273785	0.286715	0.0544898	0.218023	0.171233	0.140845	0.1767	0.0388785	0	0	0	0	0
	Igkv1-88	0.818549	0.778386	0.648226	0.748387	0.0890358	0.726744	0.513699	1.07981	0.773418	0.285928	0.0885347	0	0	0.0295116	0.0511156
	Igkv13-87	0	0	0	0	0	0	0	0	0	0	0	0	0	0	0
	Igkv4-86	0.521587	0.57249	0.402625	0.498901	0.0871753	0.799419	0.342466	0.985915	0.709267	0.331063	0	0	0	0	0
	Igkv13-85	0.121831	0.130568	0.189234	0.147211	0.0366543	0	0.228311	0.0938967	0.107402	0.114753	0	0	0	0	0
	Igkv13-84	0.4226	0.261136	0.471071	0.384936	0.109919	0.65407	2.16895	1.40845	1.41049	0.757442	0.575476	0.267023	0.0426076	0.295035	0.267536
	Igkv4-83	0.144674	0.120524	0.189234	0.151477	0.0348564	0	0.456621	0	0.152207	0.26363	0	0	0	0	0
	Igkv13-82	0.00761441	0.0401748	0.0120788	0.019956	0.0176517	0	0	0	0	0	0	0.0445038	0.0852152	0.0432397	0.0426216
	Igkv4-81	1.65994	1.61201	1.7031	1.65835	0.0455668	1.45349	1.31279	1.26761	1.34463	0.0969458	0.221337	0	0.0852152	0.102184	0.11164
	Igkv13-80-1	0	0	0	0	0	0	0	0	0	0	0	0	0	0	0
	Igkv4-80	1.5876	1.48647	1.50179	1.52529	0.054509	2.8343	1.48402	1.92488	2.08107	0.688558	0.398406	0.178015	0.0426076	0.206343	0.179583
	Igkv4-79	0.331227	0.281223	0.326126	0.312859	0.0275155	0.145349	0.399543	0.234742	0.259878	0.128948	0	0	0	0	0
	Igkv13-78-1	0	0	0	0	0	0	0	0	0	0	0	0	0	0	0
	Igkv4-78	0.395949	0.311354	0.358336	0.355213	0.0423838	0.726744	0.456621	0.140845	0.441403	0.293246	0	0	0	0	0
	Igkv4-77	1.70943	1.73756	1.78766	1.74488	0.0396217	1.96221	2.11187	1.59624	1.89011	0.265268	0.177069	0.133511	0.468683	0.259755	0.182244
	Igkv13-76	0	0	0.00402625	0.00134208	0.00232456	0	0	0	0	0	0	0	0	0	0
	Igkv4-75	0.418792	0.366595	0.35431	0.379899	0.0342381	0.0726744	0.171233	0.187793	0.1439	0.0622367	0	0	0	0	0
	Igkv13-74-1	0	0	0	0	0	0	0	0	0	0	0	0	0	0	0
	Igkv4-74	1.51527	1.70241	1.34879	1.52216	0.176906	0.872093	1.88356	2.01878	1.59148	0.626663	0.177069	0.178015	0.0852152	0.146767	0.0533072
	Igkv13-73-1	0	0	0	0	0	0	0	0	0	0	0	0	0	0	0
	Igkv4-73	1.3744	1.32577	1.35685	1.35234	0.0246281	1.09012	2.34018	1.59624	1.67551	0.628792	0.531208	0.267023	0.0426076	0.28028	0.24457
	Igkv4-72	1.11932	1.25044	1.12735	1.1657	0.0734941	1.30814	0.97032	1.17371	1.15072	0.170079	0.442674	0.178015	0.127823	0.249504	0.169162
	Igkv13-71-1	0	0	0	0	0	0	0	0	0	0	0	0	0	0	0
	Igkv4-71	0.727176	0.65284	0.736804	0.705607	0.0459502	0.508721	0.342466	0.657277	0.502821	0.157489	0.221337	0	0	0.073779	0.127789
	Igkv4-70	1.29445	1.40109	1.40919	1.36824	0.0640362	1.30814	1.94064	1.78404	1.67761	0.329408	0.0885347	0.178015	0.17043	0.14566	0.0496171
	Igkv4-69	1.76274	1.76769	1.57829	1.7029	0.107948	1.01744	1.65525	1.26761	1.31343	0.321365	0.221337	0.445038	0.17043	0.278935	0.146084
	Igkv4-68	1.2145	1.04957	1.14748	1.13718	0.0829471	0.872093	1.5411	0.938967	1.11739	0.368464	0.0442674	0.0890076	0.0426076	0.0586275	0.026323
	Igkv12-67	0.0038072	0	0	0.00126907	0.00219809	0	0	0	0	0	0	0	0	0	0
	Igkv12-66	0.0304576	0.0150655	0.0201313	0.0218848	0.00784444	0	0.0570776	0	0.0190259	0.0329538	0	0	0	0	0
	Igkv4-65	0.0038072	0.0100437	0.00402625	0.00595905	0.0035391	0	0	0	0	0	0	0	0	0	0
	Igkv13-64	0	0	0	0	0	0	0	0.0469484	0.0156495	0.0271056	0	0	0	0	0
	Igkv4-63	0	0.0100437	0	0.0033479	0.00579873	0	0	0.0469484	0.0156495	0.0271056	0	0	0	0	0
	Igkv13-62-1	0	0	0	0	0	0	0	0	0	0	0	0	0	0	0
	Igkv4-62	0.00761441	0.00502185	0.0080525	0.00689625	0.001638	0	0	0	0	0	0	0	0	0	0
	Igkv13-61-1	0	0	0	0	0	0	0	0	0	0	0	0	0	0	0
	Igkv4-61	1.43151	1.40109	1.49374	1.44211	0.047224	2.03488	1.31279	2.25352	1.86706	0.49231	0.221337	0.267023	0.127823	0.205394	0.0709562
	Igkv4-59	1.07744	1.05459	1.01462	1.04888	0.0317981	0.799419	0.684932	0.84507	0.776474	0.0824983	0.221337	0.35603	0.0426076	0.206658	0.157226
	Igkv4-60	0	0	0	0	0	0	0	0	0	0	0	0	0	0	0
	Igkv4-58	1.56857	1.38603	1.2119	1.38883	0.17835	0.799419	1.14155	0.84507	0.928681	0.18576	0.398406	0.845572	0.681721	0.6419	0.226227
	Igkv13-57-2	0.0114216	0	0.0120788	0.00783345	0.00679192	0	0	0	0	0	0	0	0	0	0
	Igkv4-57-1	1.62187	1.54171	1.64271	1.6021	0.0533263	1.38081	0.513699	2.30047	1.39833	0.893514	0.177069	0.133511	0	0.103527	0.0922643
	Igkv13-57-1	0	0	0	0	0	0	0	0	0	0	0	0	0	0	0
	Igkv4-57	0.82997	0.873801	0.889802	0.864524	0.0309756	1.38081	1.0274	0.985915	1.13138	0.217013	0	0	0.340861	0.11362	0.196796
	Igkv13-56-1	0	0	0	0	0	0	0	0	0	0	0	0	0	0	0
	Igkv4-56	0.936572	1.00939	1.00254	0.982833	0.0402096	1.74419	0.570776	1.4554	1.25679	0.611398	0	0	0.17043	0.0568101	0.098398
	Igkv13-55-1	0	0	0	0	0	0	0	0	0	0	0	0	0	0	0
	Igkv4-55	1.67136	1.52664	1.60245	1.60015	0.072388	1.67151	1.0274	1.26761	1.32217	0.325506	0.398406	0.222519	0.0852152	0.23538	0.156991
	Igkv13-54-1	0	0	0	0	0	0	0	0	0	0	0	0	0	0	0
	Igkv4-54	1.78939	1.89324	1.73129	1.80464	0.0820439	1.30814	0.856164	0.985915	1.05007	0.232718	0.531208	0.222519	0.127823	0.29385	0.210941
	Igkv4-53	0.887078	0.808517	0.752909	0.816168	0.0674111	0.0726744	0.171233	1.03286	0.42559	0.528218	0.0885347	0.0890076	0.17043	0.115991	0.0471465
	Igkv4-51	1.93787	2.10415	1.93663	1.99288	0.0963655	1.59884	1.08447	1.83099	1.50477	0.382043	0.265604	0.0890076	0.809544	0.388052	0.375551
	Igkv4-50	1.81984	2.01376	1.97689	1.93683	0.102978	1.52616	1.36986	1.69014	1.52872	0.160154	0.132802	0	0.127823	0.086875	0.0752771
	Igkv12-49	0	0	0	0	0	0	0	0	0	0	0	0	0	0	0
	Igkv5-48	0.658646	0.5976	0.636148	0.630798	0.0308729	1.38081	0.742009	0.187793	0.770206	0.59701	0	0	0	0	0
	Igkv12-47	0	0	0	0	0	0	0	0	0	0	0	0	0	0	0
	Igkv12-46	2.40615	2.49586	2.53251	2.47817	0.0650093	1.67151	1.31279	1.73709	1.5738	0.228407	0.221337	0.534045	0	0.251794	0.268322
	Igkv5-45	0.487322	0.492141	0.607964	0.529142	0.0683041	0.145349	0.742009	0.422535	0.436631	0.29858	0.132802	0	0.0426076	0.0584699	0.0678072
	Igkv12-44	3.17901	3.25416	3.13242	3.18853	0.0614215	2.03488	1.94064	3.23944	2.40499	0.72419	0.664011	0.178015	0.511291	0.451106	0.248525
	Igkv5-43	0.54443	0.426857	0.640174	0.537154	0.106845	0.581395	0.627854	0.328638	0.512629	0.161025	0.0442674	0.0890076	0.0852152	0.07283	0.0248086
	Igkv12-42	0	0	0	0	0	0	0	0	0	0	0	0	0	0	0
	Igkv12-41	1.89979	2.03385	2.09365	2.0091	0.0992697	1.16279	0.97032	1.17371	1.10227	0.114405	0.132802	0.0890076	0.340861	0.187557	0.134559
	Igkv5-40-1	0	0	0	0	0	0	0	0	0	0	0	0	0	0	0
	Igkv12-40	0.940379	0.773364	0.813303	0.842349	0.0872139	0.436047	0.228311	0.0469484	0.237102	0.194698	0.0442674	0	0	0.0147558	0.0255578
	Igkv5-39	1.50765	1.68232	1.42529	1.53842	0.131246	1.52616	1.65525	0.657277	1.27956	0.542767	0.0885347	0.267023	0.255646	0.203734	0.0999278
	Igkv12-38	0.342648	0.336464	0.38652	0.355211	0.0272905	0.0726744	0.171233	0	0.0813024	0.0859419	0	0.0445038	0.0426076	0.0290371	0.0251648
	Igkv5-37	0.232239	0.200874	0.237549	0.223554	0.0198202	0	0.114155	0.0938967	0.0693507	0.0609076	0	0	0	0	0
	Igkv18-36	0.152288	0.185808	0.169103	0.169066	0.0167601	0.508721	0.171233	0	0.226651	0.258849	0	0	0	0	0
	Igkv1-35	0	0.00502185	0	0.00167395	0.00289936	0.218023	0	0	0.0726744	0.125876	0	0	0	0	0
Proximal Vk region	Igkv8-34	0.593924	0.502185	0.531465	0.542524	0.0468588	1.52616	1.48402	2.25352	1.75457	0.43262	0.575476	1.51313	1.02258	1.03706	0.468994
	Igkv7-33	0.0723369	0.140612	0.116761	0.109903	0.0346502	0	0	0.187793	0.0625978	0.108423	0	0	0	0	0
	Igkv6-32	3.0648	3.2642	2.96332	3.09744	0.153072	2.68895	1.59817	2.62911	2.30541	0.613217	0.664011	0.712061	0.766937	0.714336	0.0515007
	Igkv8-31	0.0038072	0	0	0.00126907	0.00219809	0	0	0	0	0	0	0	0	0	0
	Igkv8-30	2.73738	2.63145	2.66135	2.67673	0.054614	1.30814	1.71233	0.469484	1.16332	0.633953	0.442674	0.712061	0.639114	0.597949	0.139331
	Igkv6-29	0.201782	0.195852	0.201313	0.199649	0.00329649	0	0	0	0	0	0	0	0.127823	0.0426076	0.0737985
	Igkv8-28	0.730983	0.753277	0.6442	0.709487	0.0576281	0.0726744	0.114155	0.28169	0.156173	0.110662	0.0885347	0	0	0.0295116	0.0511156
	Igkv8-27	1.24115	1.34083	1.34879	1.31026	0.0599833	1.09012	0.342466	0.610329	0.68097	0.378798	0.265604	0.222519	0.340861	0.276328	0.0598953
	Igkv8-26	0.0114216	0.0451966	0.0442888	0.0336357	0.0192433	0.145349	0	0.0938967	0.0797485	0.0737001	0	0.0445038	0	0.0148346	0.0256943
	Igkv6-25	1.49242	1.55175	1.57024	1.53814	0.040654	1.74419	1.71233	1.69014	1.71555	0.0271664	10.2258	14.8198	14.5292	13.1916	2.57257
	Igkv8-24	2.51656	2.58625	2.52043	2.54108	0.039165	1.45349	1.14155	1.31455	1.3032	0.156278	0.177069	0.0890076	0	0.0886924	0.0885352
	Igkv8-23-1	0.494936	0.316376	0.696541	0.502618	0.190199	0.0726744	0.399543	0.28169	0.251303	0.16554	0	0.0445038	0	0.0148346	0.0256943
	Igkv6-23	0.205589	0.241049	0.221444	0.222694	0.0177628	0	0.0570776	0.28169	0.112923	0.148917	0	0	0.0852152	0.0284051	0.049199
	Igkv8-22	0	0	0.00402625	0.00134208	0.00232456	0	0	0	0	0	0	0	0	0	0
	Igkv8-21	2.35666	2.60132	2.67343	2.5438	0.166033	2.03488	2.22603	1.22066	1.82719	0.533896	1.19522	1.55763	1.1504	1.30109	0.223303
	Igkv6-20	0.445443	0.426857	0.35431	0.40887	0.0481554	0	0.228311	0.328638	0.18565	0.168421	0	0	0.0426076	0.0142025	0.0245995
	Igkv8-19	0.856621	1.04454	0.821355	0.907507	0.11998	0.218023	0.0570776	0	0.0917003	0.11306	0	0.0445038	0.0426076	0.0290371	0.0251648
	Igkv8-18	0.121831	0.125546	0.0845513	0.110643	0.022672	0.363372	0.228311	0.140845	0.244176	0.112109	0.0885347	0.0445038	0	0.0443462	0.0442676
	Igkv6-17	1.84649	1.80284	1.73531	1.79488	0.0560153	0.799419	1.0274	1.31455	1.04712	0.258134	4.02833	5.8745	4.85726	4.92003	0.924683
	Igkv8-16	0.681489	0.441922	0.93409	0.685834	0.246113	0.218023	0.171233	0.234742	0.207999	0.0329197	0.0885347	0	0.0852152	0.0579166	0.0501847
	Igkv6-15	0.376913	0.426857	0.414704	0.406158	0.0260455	0.218023	0.285388	0.0469484	0.183453	0.122922	0	0	0	0	0
	Igkv6-14	0.121831	0.130568	0.12884	0.12708	0.00462714	0.145349	0.342466	0.0469484	0.178254	0.150482	0	0.178015	0	0.0593384	0.102777
	Igkv6-13	0.0114216	0	0.0080525	0.00649137	0.00586866	0	0	0	0	0	0	0	0.127823	0.0426076	0.0737985
	Igkv3-12-1	0.00761441	0	0.0120788	0.00656439	0.00610745	0	0	0	0	0	0	0	0	0	0
	Igkv3-12	1.34014	1.36594	1.18372	1.2966	0.0986053	1.01744	0.171233	0.469484	0.552719	0.429201	2.65604	3.5158	4.5164	3.56275	0.931069
	Igkv3-11	0.0152288	0.00502185	0.00402625	0.0080923	0.00620041	0	0	0	0	0	0	0	0	0	0
	Igkv3-10	1.64852	1.68232	1.57829	1.63638	0.0530663	1.09012	0.399543	0.892019	0.793893	0.35559	4.38247	6.85358	7.3285	6.18819	1.58172
	Igkv3-9	0.057108	0.0703058	0.048315	0.0585763	0.0110687	0	0	0	0	0	0.0885347	0.178015	0.0852152	0.117255	0.052646
	Igkv3-8	0.0456864	0.0200874	0.0402625	0.0353454	0.0134893	0	0	0	0	0	0	0.133511	0.553899	0.229137	0.289066
	Igkv3-7	3.08003	3.43494	2.93514	3.15004	0.257152	1.23547	1.94064	1.50235	1.55948	0.356042	3.58566	6.54206	11.2484	7.12537	3.86453
	Igkv3-6	0.00761441	0.00502185	0	0.00421208	0.00387125	0	0	0	0	0	0	0	0	0	0
	Igkv3-5	1.08125	1.16005	1.00254	1.08128	0.0787548	0.436047	0.570776	0.469484	0.492102	0.070155	0.885347	2.18069	1.23562	1.43388	0.670042
	Igkv3-4	0.913729	0.989303	0.865644	0.922892	0.0623369	0.436047	0.0570776	0.516432	0.336519	0.245318	0.619743	0.35603	0.937367	0.637713	0.291085
	Igkv3-3	0.159903	0.175765	0.22547	0.187046	0.0342085	0.145349	0.0570776	0.187793	0.130073	0.0666833	0	0.35603	0.0426076	0.132879	0.194425
	Igkv3-2	2.56225	2.61136	2.52849	2.56736	0.0416731	1.38081	1.25571	1.83099	1.48917	0.302559	0.531208	1.73565	1.6617	1.30952	0.675049
	Igkv3-1	0.426407	0.522272	0.438861	0.462513	0.0521257	0.581395	0.114155	0.0938967	0.263149	0.275795	0	0.178015	0.0426076	0.0735409	0.0929516
Note: The 5-Ph-IAA treated Wapl-AID2 CTCF-Nm repeats are the same as those shown in Fig. 4e.
Summary of total Vk usage (deletions and inversions) in the proximal and middle/distal Vk regions in untreated Wapl-AID2, 5-Ph-IAA treated Wapl-AID2 and 5-Ph-IAA treated Wapl-AID2 CTCF-Nm v-Abl pro-B cells. Each group of Vk usage is calculated as the percentage of total VkJk1 junctions. Related to Figs 5a, b, right panel.
Vk group	Wapl-AID2, untreated					Wapl-AID2, 5-Ph-IAA treated					Wapl-AID2 CTCF-Nm, 5-Ph-IAA treated
	repeat 1	repeat 2	repeat 3	mean	SD	repeat 1	repeat 2	repeat 3	mean	SD	repeat 1	repeat 2	repeat 3	mean	SD
Middle/Distal deletion	19.8317	18.7767	20.1997	19.6027	0.738637	34.8111	41.3813	36.7136	37.6353	3.3807	62.2399	46.3284	42.565	50.3778	10.4438
Middle/Distal inversion	48.637	48.6115	48.2587	48.5024	0.21146	44.7674	40.9247	43.8967	43.1963	2.01487	7.17131	5.78549	5.96506	6.30729	0.753635
Proximal inversion	16.7212	17.0441	17.2565	17.0073	0.26953	11.0465	10.1598	10.1878	10.4647	0.504051	3.49712	5.07343	4.43119	4.33391	0.792644
Proximal deletion	14.81	15.5677	14.2851	14.8876	0.644802	9.375	7.53425	9.20188	8.70371	1.01648	27.0916	42.8126	47.0388	38.981	10.5111
Note: The 5-Ph-IAA treated Wapl-AID2 CTCF-Nm repeats are the same as those shown in Fig. 4e.
3C-HTGTS analysis of chromatin interactions from Cer bait in untreated and 5-Ph-IAA treated Wapl-AID2 cells, related to Fig. 5c,right panel.
Relative interactions of indicated regions are shown as percentage of the total read counts within the region encompassing from 3.2-Mb upstream of Igk to 3.2-Mb downstream of Igk.
		Untreated (% of distribution)			5-Ph-IAA treated (% of distribution)
Region analyzed	Chromosome coordinates	repeat 1	repeat 2	mean	repeat 1	repeat 2	mean
The 3.2 Mb region upstream of Igk locus	chr6: 64,305,000-67,505,000	3.3	4.3	3.8	34.8	26.4	30.6
Igk locus	chr6: 67,505,001-70,703,728	90.5	89.7	90.1	46.3	59.6	53
The 3.2 Mb region downstream of Igk locus	chr6:70,703,729-73,903,728	6.2	6	6.1	18.9214	14.0423	16.5

## Sheet: Fig.6
Western blot confirmation of dCas9 expression in the dCas9-SunTag blockade line, related to Fig. 6b.
Cas9
Beta-actin
RT-qPCR analysis of the fold enrichment of gRNA expression in the dCas9-SunTag blockade line, relative to the control line with only BS. Related to Fig. 6c.
Genotype	gRNA expression fold enrichment
	repeat 1	repeat 2	repeat 3	mean	SD
BS-only	1	1	1	1	0
dCas9-SunTag blockade clone 1	1491.5	4472	6526	4163.2	2531.4
dCas9-SunTag blockade clone 2	19033.3	167093	234184	140104	110085
gRNA expression was normalized to GAPDH and presented as fold enrichment relative to the BS-only line, which was set to 1.
ChIP-qPCR analysis of the fold enrichment of dCas9-SunTag binding at the BS in the dCas9-SunTag blockade and the BS-only lines. Related to Fig. 6d.
	Cas9 IP, fold enrichment relative to Input
Genotype	genomic site	repeat 1	repeat 2	repeat 3	mean	SD
BS-only	Igk-RS	1.65	1.16	0.79	1.2	0.4
	dCas9-BS	1.1	0.98	0.58	0.9	0.3
dCas9-SunTag blockade clone 1	Igk-RS	0.9	0.91	1.36	1.1	0.3
	dCas9-BS	37.4	97.2	178.3	104	70.7
dCas9-SunTag blockade clone 2	Igk-RS	2	1.98	0.73	1.6	0.7
	dCas9-BS	44.7	70.9	115.3	77	36
dCas9 enrichment at Igk-RS and dCas9-BS in IP samples was expressed as fold enrichment relative to input. qPCR was performed using equal amounts of DNA from IP and input samples (0.1 ng per reaction).
Quantification of iEk bait interactions (counts) by 3C-HTGTS in BS-only and dCas9-SunTag blockade lines, related to figure 6e, right panel.
		BS only			dCas9-SunTag blockade
Region analyzed	Chromosome coordinates	repeat 1	repeat 2	mean	repeat 1	repeat 2	mean
Cer region	chr6:70,658,283-70,661,080	125	108	116.5	18	68	43
Sis region	chr6:70,662,024-70,665,741	261	287	274	59	90	74.5
BS downstream 3-kb region	chr6: 70,667,829-70,670,951	211	209	210	336	440	388
Libraries were normalized to 67,000 total junctions. Chromosome coordinates were based on the modified genome containing the dCas9 binding sites in mm9 genome.
HTGTS-V(D)J-Seq analysis of Vk usage frequency in BS only and dCas9-SunTag blockade v-Abl pro-B cells. Each Vk utilization is shown as the percentage of total VkJk1 junctions. Related to Fig. 6f.
Vk region	Vk segments	BS only					dCas9-SunTag blockade
		repeat 1	repeat 2	repeat 3	mean	SD	repeat 1	repeat 2	repeat 3	repeat 4	mean	SD
Distal Vk region	Igkv2-137	0	0.0535332	0	0.0178444	0.0309074	0.0441813	0.0419815	0.0447628	0	0.0327314	0.0218538
	Igkv1-136	0	0	0	0	0	0	0	0	0	0	0
	Igkv1-135	1.45985	1.15096	2.04342	1.55141	0.45322	2.17372	5.83543	6.66965	6.7757	5.36363	2.16778
	Igkv14-134-1	0	0	0	0	0	0	0	0	0	0	0
	Igkv17-134	0	0	0	0	0	0	0	0	0	0	0
	Igkv1-133	0.31736	0.535332	0.510856	0.454516	0.119409	0.910135	1.88917	1.65622	1.26836	1.43097	0.43143
	Igkv1-132	0.634719	0.669165	0.893997	0.732627	0.140808	1.36078	1.67926	1.47717	1.40187	1.47977	0.141456
	Igkv1-131	0	0	0	0	0	0	0.0419815	0	0	0.0104954	0.0209908
	Igkv14-130	0.380831	0.374732	0.383142	0.379569	0.00434464	0.406468	0.335852	0.581916	0.634179	0.489604	0.141391
	Igkv9-129	0.15868	0.0802998	0.170285	0.136422	0.0489481	0.326942	0.335852	0.268577	0.333778	0.316287	0.0320341
	Igkv9-128	0	0	0.0425713	0.0141904	0.0245786	0.00883626	0	0.0447628	0	0.0133998	0.0213196
	Igkv17-127	0	0.0802998	0.0425713	0.040957	0.0401742	0.106035	0.293871	0.0895255	0.133511	0.155736	0.0938601
	Igkv14-126-1	0	0	0	0	0	0	0	0	0	0	0
	Igkv14-126	0.031736	0.0802998	0	0.0373452	0.0404427	0.176725	0.0839631	0.179051	0.233645	0.168346	0.0621
	Igkv11-125	0.285624	0.695931	0.553427	0.511661	0.208318	0.998498	1.00756	0.80573	0.667557	0.869835	0.163857
	Igkv9-124	0	0.0535332	0	0.0178444	0.0309074	0.0265088	0.125945	0.0447628	0.0333778	0.0576485	0.0461488
	Igkv9-123	0.031736	0.133833	0	0.0551896	0.0699312	0.132544	0.0839631	0.0447628	0	0.0653174	0.0564385
	Igkv1-122	0.0634719	0	0.0851426	0.0495382	0.0442485	0.424141	0.251889	0.0895255	0.200267	0.241456	0.139358
	Igkv17-121	0	0.0535332	0	0.0178444	0.0309074	0.0618538	0.0839631	0.313339	0.100134	0.139822	0.116737
	Igkv9-120	0.571247	0.294433	0.212857	0.359512	0.18785	0.265088	0.629723	0.581916	0.300401	0.444282	0.188099
	Igkv9-119	0	0	0	0	0	0.0176725	0	0.0447628	0	0.0156088	0.0211462
	Igkv14-118-2	0	0	0	0	0	0	0	0	0	0	0
	Igkv14-118-1	0	0	0	0	0	0.0176725	0	0	0.0333778	0.0127626	0.0160713
	Igkv11-118	0	0	0	0	0	0	0	0	0	0	0
	Igkv1-117	0.920343	1.0439	0.808855	0.924365	0.117573	1.36078	1.5953	1.74575	1.33511	1.50924	0.196385
	Igkv2-116	0.380831	0.428266	0.510856	0.439984	0.0657995	0.8041	0.713686	0.313339	0.667557	0.624671	0.215163
	Igkv1-115	0	0	0	0	0	0	0	0	0	0	0
	Igkv11-114	0.126944	0.187366	0.170285	0.161532	0.0311478	0.450649	0.419815	0.313339	0.567423	0.437807	0.104533
	Igkv2-113	0	0	0	0	0	0.0265088	0	0	0	0.0066272	0.0132544
	Igkv2-112	0.285624	0.0535332	0.34057	0.226576	0.152357	0.220907	0.209908	0.358102	0.133511	0.230607	0.0934614
	Igkv14-111	0.031736	0.0802998	0.170285	0.094107	0.070299	0.362287	0.335852	0.268577	0.100134	0.266712	0.117851
	Igkv1-110	0.444303	0.910064	0.681141	0.678503	0.232892	1.16639	1.21746	1.52193	0.901202	1.20175	0.254522
	Igkv2-109	0.349096	0.321199	0.468284	0.379526	0.078122	0.706901	0.965575	0.671441	0.500668	0.711146	0.192033
	Igkv1-108	0.126944	0	0	0.0423146	0.0732911	0.106035	0.0419815	0.313339	0.166889	0.157061	0.115998
	Igkv2-107	0	0	0	0	0	0	0	0	0	0	0
	Igkv11-106	0.602983	0.240899	0.510856	0.451579	0.188179	0.998498	1.04954	0.984781	0.867824	0.97516	0.0767906
	Igkv2-105	0	0	0	0	0	0	0	0	0	0	0
	Igkv16-104	0.793399	0.883298	0.936569	0.871088	0.0723616	1.74074	1.38539	1.79051	2.30307	1.80493	0.377927
	Igkv15-103	0.380831	0.535332	0.595998	0.504054	0.110941	0.565521	0.965575	0.626679	1.16822	0.8315	0.285223
	Igkv15-102	0.031736	0.0267666	0	0.0195009	0.01707	0.00883626	0	0	0	0.00220907	0.00441813
	Igkv20-101-2	0.729927	0.455032	0.383142	0.5227	0.183028	0.653884	0.335852	0.447628	0.534045	0.492852	0.134564
	Igkv15-101-1	0	0	0	0	0	0	0	0	0	0	0
	Igkv15-101	0	0	0	0	0	0	0	0	0	0	0
	Igkv14-100	0.412567	0.1606	0.255428	0.276198	0.127262	0.273924	0.335852	0.223814	0.46729	0.32522	0.105216
	Igkv1-99	0.031736	0	0	0.0105787	0.0183228	0.00883626	0	0	0.0333778	0.0105535	0.0157761
	Igkv12-98	0.0634719	0.0267666	0.0851426	0.0584604	0.0295089	0.229743	0.251889	0.134288	0.400534	0.254114	0.110145
	Igkv15-97	0	0	0	0	0	0	0	0	0	0	0
Middle Vk region	Igkv10-96	0.031736	0.214133	0.0425713	0.0961467	0.102322	0.371123	0.251889	0.0447628	0.233645	0.225355	0.13495
	Igkv2-95-2	0	0	0	0	0	0	0	0	0	0	0
	Igkv2-95-1	0	0	0	0	0	0	0	0	0	0	0
	Igkv10-95	0.349096	0.428266	0.170285	0.315882	0.132158	0.397632	0.251889	0.716204	0.600801	0.491632	0.207094
	Igkv10-94	0.253888	0.107066	0.127714	0.162889	0.0794802	0.353451	0.503778	0.0895255	0.200267	0.286755	0.180672
	Igkv2-93-1	0	0	0	0	0	0	0	0	0	0	0
	Igkv19-93	0.856871	0.856531	0.383142	0.698848	0.27341	1.58169	1.38539	1.38765	1.26836	1.40577	0.129839
	Igkv4-92	0	0	0.127714	0.0425713	0.0737357	0.0176725	0	0.0447628	0	0.0156088	0.0211462
	Igkv4-91	0	0	0	0	0	0	0	0	0	0	0
	Igkv4-90	0.031736	0.0267666	0	0.0195009	0.01707	0.194398	0.0839631	0	0.166889	0.111313	0.0878074
	Igkv13-89-1	0	0	0	0	0	0	0	0	0	0	0
	Igkv12-89	0.126944	0	0	0.0423146	0.0732911	0.123708	0.167926	0.179051	0.166889	0.159394	0.0244192
	Igkv1-88	0.253888	0.294433	0.63857	0.39563	0.211366	1.22824	0.629723	0.895255	0.667557	0.855194	0.274963
	Igkv13-87	0	0	0	0	0	0.00883626	0.0419815	0	0	0.0127044	0.0199576
	Igkv4-86	0.031736	0.1606	0.0425713	0.0783023	0.0714772	0.344614	0.377834	0.268577	0.400534	0.34789	0.0576466
	Igkv13-85	0.031736	0	0	0.0105787	0.0183228	0.0353451	0.125945	0.0447628	0.133511	0.0848909	0.0520077
	Igkv13-84	0.126944	0.0267666	0.383142	0.178951	0.183792	0.185562	0.0839631	0.134288	0.166889	0.142676	0.0445085
	Igkv4-83	0.0634719	0.133833	0.127714	0.10834	0.0389768	0.167889	0	0.179051	0.0667557	0.103424	0.0854718
	Igkv13-82	0.0634719	0.0267666	0	0.0300795	0.0318654	0.0618538	0	0.0895255	0.0667557	0.0545338	0.0383028
	Igkv4-81	0.634719	0.749465	0.553427	0.64587	0.0984934	1.54635	2.14106	1.9248	1.56876	1.79524	0.288454
	Igkv13-80-1	0	0	0	0	0	0	0	0	0	0	0
	Igkv4-80	1.07902	0.722698	0.553427	0.785049	0.268288	1.07802	1.55332	1.43241	1.26836	1.33303	0.206246
	Igkv4-79	0.15868	0.0535332	0.0425713	0.0849281	0.0641056	0.344614	0.209908	0.268577	0.433912	0.314253	0.0969783
	Igkv13-78-1	0	0	0	0	0	0	0	0	0	0	0
	Igkv4-78	0.0952079	0.1606	0.127714	0.12784	0.032696	0.247415	0.503778	0.268577	0.367156	0.346732	0.11698
	Igkv4-77	0.856871	1.01713	0.553427	0.809143	0.235507	1.4138	1.00756	2.19338	1.76903	1.59594	0.50539
	Igkv13-76	0	0	0	0	0	0	0	0	0	0	0
	Igkv4-75	0.15868	0.133833	0.212857	0.168456	0.0404088	0.671556	0.839631	0.716204	0.667557	0.723737	0.0803474
	Igkv13-74-1	0	0	0	0	0	0	0	0	0	0	0
	Igkv4-74	0.380831	0.910064	0.425713	0.572203	0.293456	1.39613	1.5953	1.38765	1.70227	1.52034	0.154654
	Igkv13-73-1	0	0	0	0	0	0	0	0	0	0	0
	Igkv4-73	0.761663	0.615632	0.383142	0.586812	0.190899	1.14871	0.713686	1.11907	1.40187	1.09583	0.284623
	Igkv4-72	0.602983	0.562099	0.383142	0.516074	0.116924	1.11337	1.88917	1.65622	1.23498	1.47344	0.361826
	Igkv13-71-1	0	0	0	0	0	0	0	0	0	0	0
	Igkv4-71	0.222152	0.294433	0.0851426	0.200576	0.1063	0.751082	0.839631	0.716204	0.734312	0.760307	0.0547665
	Igkv4-70	0.349096	0.508565	0.851426	0.569696	0.256684	1.02501	1.25945	1.16383	1.90254	1.33771	0.388661
	Igkv4-69	0.729927	0.615632	0.425713	0.590424	0.153666	1.39613	0.923594	1.5667	1.23498	1.28035	0.273699
	Igkv4-68	0.380831	0.374732	0.34057	0.365378	0.0216994	0.848281	0.839631	1.07431	1.03471	0.949233	0.122684
	Igkv12-67	0	0	0	0	0	0	0	0	0.100134	0.0250334	0.0500668
	Igkv12-66	0	0	0.0425713	0.0141904	0.0245786	0.0265088	0	0	0.0333778	0.0149717	0.0175137
	Igkv4-65	0	0	0.0425713	0.0141904	0.0245786	0	0	0.0447628	0.0333778	0.0195351	0.0230311
	Igkv13-64	0.031736	0	0	0.0105787	0.0183228	0	0	0	0	0	0
	Igkv4-63	0	0	0	0	0	0.00883626	0	0	0	0.00220907	0.00441813
	Igkv13-62-1	0	0	0	0	0	0	0	0	0	0	0
	Igkv4-62	0	0	0.0425713	0.0141904	0.0245786	0	0	0.0447628	0.0333778	0.0195351	0.0230311
	Igkv13-61-1	0	0	0	0	0	0	0	0	0	0	0
	Igkv4-61	0.507775	0.642398	0.595998	0.582057	0.0683857	1.44915	1.63728	1.65622	1.26836	1.50275	0.182085
	Igkv4-59	0.539511	0.401499	0.255428	0.398813	0.142061	0.777591	0.713686	1.07431	1.16822	0.933452	0.221771
	Igkv4-60	0	0	0	0	0	0	0	0	0	0	0
	Igkv4-58	0.761663	0.588865	0.893997	0.748175	0.153013	1.18406	1.21746	1.5667	1.00134	1.24239	0.236154
	Igkv13-57-2	0.0634719	0	0.0425713	0.0353477	0.0323467	0.0176725	0	0	0	0.00441813	0.00883626
	Igkv4-57-1	0.222152	0.535332	0.510856	0.42278	0.174179	1.11337	1.67926	1.02954	1.33511	1.28932	0.290169
	Igkv13-57-1	0	0	0	0	0	0	0	0	0	0	0
	Igkv4-57	0.349096	0.481799	0.468284	0.43306	0.0730283	0.653884	0.503778	1.07431	0.901202	0.783292	0.253946
	Igkv13-56-1	0	0	0	0	0	0	0	0	0	0	0
	Igkv4-56	0.729927	0.829764	0.766284	0.775325	0.0505291	1.08686	0.839631	0.80573	1.13485	0.966767	0.168097
	Igkv13-55-1	0	0	0	0	0	0	0	0	0	0	0
	Igkv4-55	0.729927	0.669165	0.808855	0.735982	0.0700416	1.44915	1.21746	1.25336	1.43525	1.3388	0.120418
	Igkv13-54-1	0	0	0	0	0	0	0	0	0	0	0
	Igkv4-54	0.634719	0.883298	0.723712	0.747243	0.125949	1.96165	1.76322	1.83527	1.36849	1.73216	0.255941
	Igkv4-53	0.31736	0.267666	0.170285	0.25177	0.0748146	0.698065	0.671704	0.268577	0.46729	0.526409	0.200457
	Igkv4-51	0.571247	1.0439	1.36228	0.992475	0.398016	1.47566	1.84719	2.19338	1.70227	1.80462	0.300907
	Igkv4-50	1.20597	1.31156	1.27714	1.26489	0.0538536	2.42114	1.55332	2.37243	2.00267	2.08739	0.402096
	Igkv12-49	0	0	0	0	0	0	0	0	0	0	0
	Igkv5-48	0.0952079	0.267666	0.127714	0.163529	0.0916379	0.397632	0.209908	0.179051	0.100134	0.221681	0.12608
	Igkv12-47	0	0	0	0	0	0	0	0	0	0	0
	Igkv12-46	1.77721	1.47216	1.192	1.48046	0.292697	1.94398	1.67926	0.940018	1.06809	1.40784	0.481456
	Igkv5-45	0.15868	0.214133	0.34057	0.237794	0.0932253	0.468322	0.293871	0.268577	0.500668	0.382859	0.11855
	Igkv12-44	1.77721	1.6863	1.57514	1.67955	0.101206	3.18989	2.77078	2.55148	2.7036	2.80394	0.273168
	Igkv5-43	0.349096	0.321199	0.425713	0.365336	0.0541166	0.406468	0.293871	0.358102	0.367156	0.356399	0.0466738
	Igkv12-42	0	0	0	0	0	0	0	0	0	0	0
	Igkv12-41	1.74548	1.15096	1.44742	1.44796	0.297257	2.3151	1.46935	1.83527	1.60214	1.80547	0.371901
	Igkv5-40-1	0	0	0	0	0	0	0	0	0	0	0
	Igkv12-40	0.825135	0.455032	0.97914	0.753102	0.269377	1.13988	0.965575	1.34288	1.2016	1.16248	0.156374
	Igkv5-39	1.01555	1.2045	0.808855	1.00963	0.197887	1.74958	1.09152	1.20859	1.502	1.38792	0.296549
	Igkv12-38	0.349096	0.481799	0.383142	0.404679	0.0689232	0.751082	0.419815	0.671441	0.834446	0.669196	0.17908
	Igkv5-37	0.222152	0.267666	0.255428	0.248415	0.0235536	0.318106	0.503778	0.134288	0.133511	0.272421	0.177003
	Igkv18-36	0.0634719	0.0535332	0.0851426	0.0673826	0.0161635	0.247415	0.0419815	0	0.100134	0.0973826	0.10812
	Igkv1-35	0	0	0	0	0	0	0	0	0	0	0
Proximal Vk region	Igkv8-34	0.222152	0.267666	0.297999	0.262606	0.0381761	0.353451	0.0839631	0.0895255	0.267023	0.19849	0.13379
	Igkv7-33	0	0.133833	0	0.044611	0.0772685	0.132544	0	0	0.0667557	0.0498249	0.0634931
	Igkv6-32	3.74484	2.48929	2.63942	2.95785	0.685675	3.96748	3.02267	3.89436	3.30441	3.54723	0.458708
	Igkv8-31	0	0	0.0425713	0.0141904	0.0245786	0	0	0	0	0	0
	Igkv8-30	2.79276	2.67666	2.59685	2.68876	0.098516	3.41963	3.4005	2.641	2.83712	3.07456	0.395671
	Igkv6-29	0.0952079	0	0.0425713	0.0459264	0.0476925	0.0618538	0.251889	0.0447628	0.0333778	0.0979709	0.103277
	Igkv8-28	0.222152	0.321199	0.212857	0.252069	0.0600485	0.28276	0.293871	0.0895255	0.233645	0.22495	0.0939991
	Igkv8-27	1.26944	1.0439	0.808855	1.04073	0.230308	1.17522	0.839631	0.850492	1.76903	1.15859	0.435724
	Igkv8-26	0.126944	0.187366	0.681141	0.331817	0.304028	0.503667	0.503778	0.49239	0.200267	0.425026	0.149934
	Igkv6-25	5.2999	5.32655	4.21456	4.94701	0.634457	3.022	3.61041	3.44673	2.83712	3.22907	0.360233
	Igkv8-24	2.31672	2.62313	2.76713	2.569	0.230032	2.07652	1.63728	0.850492	1.46862	1.50823	0.50787
	Igkv8-23-1	0.412567	0.508565	0.255428	0.392187	0.127793	0.653884	0.587741	0.268577	0.500668	0.502717	0.168232
	Igkv6-23	0.380831	0.481799	0.383142	0.415257	0.0576381	0.539012	0.335852	0.0895255	0.400534	0.341231	0.187988
	Igkv8-22	0	0	0	0	0	0	0	0	0	0	0
	Igkv8-21	3.23707	2.99786	2.76713	3.00069	0.234979	3.49916	2.85474	3.67055	2.83712	3.21539	0.432377
	Igkv6-20	0.15868	0.0802998	0.34057	0.193183	0.133522	0.176725	0	0.223814	0.0667557	0.116824	0.101963
	Igkv8-19	0.31736	0.374732	0.553427	0.415173	0.12312	0.424141	0.167926	0.313339	0.267023	0.293107	0.106348
	Igkv8-18	1.17423	1.23126	0.766284	1.05726	0.253601	1.14871	0.923594	1.16383	1.502	1.18454	0.238459
	Igkv6-17	7.39448	7.09315	6.21541	6.90101	0.612566	2.6067	1.67926	2.32766	2.06943	2.17076	0.394335
	Igkv8-16	0.507775	0.776231	0.553427	0.612478	0.14364	0.645047	0.461797	0.179051	0.567423	0.46333	0.203857
	Igkv6-15	0.349096	0.374732	0.595998	0.439942	0.135755	0.556685	0.335852	0.268577	0.166889	0.332001	0.165108
	Igkv6-14	0.507775	0.455032	0.510856	0.491221	0.0313783	0.379959	0.293871	0.268577	0.300401	0.310702	0.0481683
	Igkv6-13	0	0.0802998	0	0.0267666	0.0463611	0.0265088	0.0419815	0.0447628	0	0.0283133	0.0205126
	Igkv3-12-1	0	0	0	0	0	0.0265088	0	0	0	0.0066272	0.0132544
	Igkv3-12	4.91907	4.73769	4.93827	4.86501	0.110682	1.94398	1.76322	1.61146	2.20294	1.8804	0.254383
	Igkv3-11	0	0.0267666	0.0425713	0.0231126	0.0215196	0.0265088	0.0839631	0	0	0.027618	0.0395875
	Igkv3-10	9.45732	10.1445	10.4725	10.0248	0.518097	2.23557	4.07221	2.68577	2.60347	2.89925	0.806093
	Igkv3-9	0.0952079	0.133833	0.127714	0.118918	0.0207605	0.132544	0	0.0447628	0	0.0443267	0.0624825
	Igkv3-8	0	0.133833	0.0425713	0.0588014	0.0683767	0.0618538	0	0	0.166889	0.0571858	0.0787338
	Igkv3-7	8.63218	8.59208	9.02512	8.74979	0.239281	2.55368	4.11419	3.89436	3.43792	3.50004	0.690923
	Igkv3-6	0	0	0	0	0	0.0265088	0	0	0.0333778	0.0149717	0.0175137
	Igkv3-5	2.79276	2.43576	3.19285	2.80712	0.378748	1.30777	0.839631	0.447628	1.16822	0.940812	0.382902
	Igkv3-4	1.55506	2.91756	2.00085	2.15782	0.69468	0.927808	0.881612	1.07431	0.667557	0.887821	0.168256
	Igkv3-3	0.761663	0.294433	0.553427	0.536508	0.234074	0.220907	0.293871	0.134288	0.166889	0.203989	0.0697603
	Igkv3-2	7.14059	6.63812	8.00341	7.2607	0.690525	2.06769	2.05709	1.74575	1.76903	1.90989	0.176403
	Igkv3-1	0.793399	0.588865	0.893997	0.758754	0.155488	0.371123	0.419815	0.223814	0.267023	0.320444	0.0906169
Summary of total Vk usage (deletions and inversions) in the proximal and middle/distal Vk regions in BS only and dCas9-SunTag blockade v-Abl pro-B cells. Each group of Vk usage is calculated as the percentage of total VkJk1 junctions. Related to Fig 6f, right panel.
Vk group	BS only					dCas9-SunTag blockade
	repeat 1	repeat 2	repeat 3	mean	SD	repeat 1	repeat 2	repeat 3	repeat 4	mean	SD
Middle/Distal deletion	10.219	9.87687	11.4517	10.5158	0.828313	17.646	22.67	23.5004	23.0641	21.7201	2.73718
Middle/Distal inversion	23.1038	23.9561	22.0094	23.0231	0.975874	44.7999	41.4777	43.4199	42.757	43.1136	1.38329
Proximal inversion	16.5344	15.6852	15.3682	15.8626	0.602998	18.3971	14.6096	13.7869	15.0868	15.4701	2.02384
Proximal deletion	50.1428	50.4818	51.1707	50.5984	0.523783	19.157	21.2427	19.2927	19.0921	19.6961	1.03439

## Sheet: Supplementary Fig. 1
HTGTS-V(D)J-Seq analysis of absolute count of individual Vk usage in WT and CTCF-Nm cells. Libraries were normalized to 252,701 total aligned reads (raw junctions + germline reads). Related to Supplementary Fig. 1c.
Vk region	Vk segments	WT					CTCF-Nm
		repeat 1	repeat 2	repeat 3	mean	SD	repeat 1	repeat 2	repeat 3	mean	SD
Distal Vk region	Igkv2-137	13	11	12	12	1	2	1	5	2.66667	2.08167
	Igkv1-136	0	0	0	0	0	0	0	0	0	0
	Igkv1-135	514	474	491	493	20.0749	73	53	38	54.6667	17.5594
	Igkv14-134-1	0	0	0	0	0	0	0	0	0	0
	Igkv17-134	0	0	0	0	0	0	0	0	0	0
	Igkv1-133	264	239	269	257.333	16.0728	32	19	20	23.6667	7.23418
	Igkv1-132	210	181	246	212.333	32.5628	30	22	16	22.6667	7.02377
	Igkv1-131	0	0	0	0	0	0	0	1	0.333333	0.57735
	Igkv14-130	153	179	150	160.667	15.9478	23	15	18	18.6667	4.04145
	Igkv9-129	32	31	29	30.6667	1.52753	8	5	10	7.66667	2.51661
	Igkv9-128	1	2	4	2.33333	1.52753	2	0	0	0.666667	1.1547
	Igkv17-127	30	20	26	25.3333	5.03322	5	3	4	4	1
	Igkv14-126-1	0	0	0	0	0	0	0	0	0	0
	Igkv14-126	56	51	57	54.6667	3.21455	1	4	1	2	1.73205
	Igkv11-125	360	316	314	330	26	37	24	21	27.3333	8.5049
	Igkv9-124	16	10	12	12.6667	3.05505	1	1	2	1.33333	0.57735
	Igkv9-123	23	29	22	24.6667	3.78594	1	0	0	0.333333	0.57735
	Igkv1-122	91	79	93	87.6667	7.57188	7	3	9	6.33333	3.05505
	Igkv17-121	23	31	25	26.3333	4.16333	2	2	2	2	0
	Igkv9-120	137	128	123	129.333	7.0946	21	24	17	20.6667	3.51188
	Igkv9-119	4	4	6	4.66667	1.1547	0	0	0	0	0
	Igkv14-118-2	0	0	0	0	0	0	0	0	0	0
	Igkv14-118-1	4	2	1	2.33333	1.52753	1	0	0	0.333333	0.57735
	Igkv11-118	0	0	0	0	0	0	0	0	0	0
	Igkv1-117	395	372	407	391.333	17.7858	57	47	34	46	11.5326
	Igkv2-116	154	176	157	162.333	11.9304	30	22	26	26	4
	Igkv1-115	0	0	0	0	0	0	0	0	0	0
	Igkv11-114	69	68	71	69.3333	1.52753	16	8	13	12.3333	4.04145
	Igkv2-113	0	1	0	0.333333	0.57735	0	0	0	0	0
	Igkv2-112	18	18	23	19.6667	2.88675	2	3	2	2.33333	0.57735
	Igkv14-111	80	45	57	60.6667	17.7858	9	9	8	8.66667	0.57735
	Igkv1-110	297	310	279	295.333	15.5671	45	37	25	35.6667	10.0664
	Igkv2-109	178	146	169	164.333	16.5025	31	22	24	25.6667	4.72582
	Igkv1-108	9	13	14	12	2.64575	1	2	0	1	1
	Igkv2-107	0	0	0	0	0	0	0	0	0	0
	Igkv11-106	191	205	214	203.333	11.5902	36	34	37	35.6667	1.52753
	Igkv2-105	1	0	0	0.333333	0.57735	0	0	0	0	0
	Igkv16-104	329	316	340	328.333	12.0139	61	37	47	48.3333	12.0554
	Igkv15-103	254	216	260	243.333	23.8607	45	46	33	41.3333	7.23418
	Igkv15-102	3	0	0	1	1.73205	0	0	1	0.333333	0.57735
	Igkv20-101-2	159	148	127	144.667	16.2583	18	5	8	10.3333	6.80686
	Igkv15-101-1	0	0	0	0	0	0	0	0	0	0
	Igkv15-101	0	0	0	0	0	0	0	0	0	0
	Igkv14-100	33	45	54	44	10.5357	17	15	9	13.6667	4.16333
	Igkv1-99	0	2	2	1.33333	1.1547	0	0	0	0	0
	Igkv12-98	66	43	59	56	11.7898	14	9	7	10	3.60555
	Igkv15-97	0	0	0	0	0	0	0	0	0	0
Middle Vk region	Igkv10-96	170	144	199	171	27.5136	14	6	6	8.66667	4.6188
	Igkv2-95-2	0	0	0	0	0	0	0	0	0	0
	Igkv2-95-1	0	0	0	0	0	0	0	0	0	0
	Igkv10-95	165	180	156	167	12.1244	33	16	23	24	8.544
	Igkv10-94	110	97	122	109.667	12.5033	15	0	4	6.33333	7.76745
	Igkv2-93-1	0	0	0	0	0	0	0	0	0	0
	Igkv19-93	459	489	465	471	15.8745	53	35	22	36.6667	15.5671
	Igkv4-92	0	0	0	0	0	0	0	0	0	0
	Igkv4-91	0	0	0	0	0	0	0	0	0	0
	Igkv4-90	14	9	17	13.3333	4.04145	3	1	0	1.33333	1.52753
	Igkv13-89-1	0	0	0	0	0	0	0	0	0	0
	Igkv12-89	62	34	46	47.3333	14.0475	3	1	0	1.33333	1.52753
	Igkv1-88	139	135	126	133.333	6.65833	12	4	10	8.66667	4.16333
	Igkv13-87	0	0	0	0	0	0	0	0	0	0
	Igkv4-86	79	92	78	83	7.81025	1	6	3	3.33333	2.51661
	Igkv13-85	30	25	14	23	8.18535	0	0	1	0.333333	0.57735
	Igkv13-84	107	58	68	77.6667	25.8908	6	9	2	5.66667	3.51188
	Igkv4-83	23	14	6	14.3333	8.5049	2	0	1	1	1
	Igkv13-82	3	2	1	2	1	0	1	0	0.333333	0.57735
	Igkv4-81	307	272	301	293.333	18.7172	23	18	13	18	5
	Igkv13-80-1	0	0	0	0	0	0	0	0	0	0
	Igkv4-80	125	140	153	139.333	14.0119	12	13	5	10	4.3589
	Igkv4-79	27	31	29	29	2	5	1	1	2.33333	2.3094
	Igkv13-78-1	0	0	0	0	0	0	0	0	0	0
	Igkv4-78	25	33	28	28.6667	4.04145	6	4	1	3.66667	2.51661
	Igkv4-77	282	287	280	283	3.60555	47	28	24	33	12.2882
	Igkv13-76	1	0	0	0.333333	0.57735	0	0	0	0	0
	Igkv4-75	34	35	43	37.3333	4.93288	2	4	7	4.33333	2.51661
	Igkv13-74-1	0	0	0	0	0	0	0	0	0	0
	Igkv4-74	137	115	121	124.333	11.3725	16	2	9	9	7
	Igkv13-73-1	0	0	0	0	0	0	0	0	0	0
	Igkv4-73	156	130	113	133	21.6564	10	7	8	8.33333	1.52753
	Igkv4-72	135	144	136	138.333	4.93288	8	11	17	12	4.58258
	Igkv13-71-1	0	0	0	0	0	0	0	0	0	0
	Igkv4-71	54	50	62	55.3333	6.1101	7	5	4	5.33333	1.52753
	Igkv4-70	111	124	119	118	6.55744	7	6	7	6.66667	0.57735
	Igkv4-69	150	146	155	150.333	4.50925	15	11	4	10	5.56776
	Igkv4-68	156	128	160	148	17.4356	18	10	9	12.3333	4.93288
	Igkv12-67	0	0	0	0	0	0	0	0	0	0
	Igkv12-66	4	4	3	3.66667	0.57735	2	0	0	0.666667	1.1547
	Igkv4-65	0	0	0	0	0	0	0	0	0	0
	Igkv13-64	0	0	1	0.333333	0.57735	0	0	0	0	0
	Igkv4-63	1	0	1	0.666667	0.57735	0	0	0	0	0
	Igkv13-62-1	0	0	0	0	0	0	0	0	0	0
	Igkv4-62	1	0	3	1.33333	1.52753	0	0	0	0	0
	Igkv13-61-1	0	0	0	0	0	0	0	0	0	0
	Igkv4-61	141	133	137	137	4	15	11	13	13	2
	Igkv4-59	103	85	119	102.333	17.0098	26	16	8	16.6667	9.0185
	Igkv4-60	1	0	0	0.333333	0.57735	0	0	0	0	0
	Igkv4-58	237	224	231	230.667	6.50641	57	31	16	34.6667	20.7445
	Igkv13-57-2	0	0	1	0.333333	0.57735	0	0	2	0.666667	1.1547
	Igkv4-57-1	344	341	311	332	18.2483	39	33	33	35	3.4641
	Igkv13-57-1	0	0	0	0	0	0	0	0	0	0
	Igkv4-57	133	139	134	135.333	3.21455	26	15	8	16.3333	9.07377
	Igkv13-56-1	0	0	0	0	0	0	0	0	0	0
	Igkv4-56	96	79	83	86	8.88819	21	16	8	15	6.55744
	Igkv13-55-1	0	0	0	0	0	0	0	0	0	0
	Igkv4-55	208	215	227	216.667	9.60902	21	15	12	16	4.58258
	Igkv13-54-1	0	0	0	0	0	0	0	0	0	0
	Igkv4-54	270	278	277	275	4.3589	36	19	29	28	8.544
	Igkv4-53	127	150	136	137.667	11.5902	21	14	19	18	3.60555
	Igkv4-51	340	292	338	323.333	27.1539	68	63	31	54	20.0749
	Igkv4-50	386	325	359	356.667	30.5669	84	52	64	66.6667	16.1658
	Igkv12-49	0	0	0	0	0	0	0	0	0	0
	Igkv5-48	137	124	131	130.667	6.50641	12	8	15	11.6667	3.51188
	Igkv12-47	0	0	0	0	0	0	0	0	0	0
	Igkv12-46	576	542	551	556.333	17.6163	100	74	66	80	17.7764
	Igkv5-45	176	138	149	154.333	19.5533	36	27	24	29	6.245
	Igkv12-44	679	661	654	664.667	12.897	146	77	105	109.333	34.7035
	Igkv5-43	164	139	139	147.333	14.4338	44	21	13	26	16.0935
	Igkv12-42	0	0	0	0	0	0	0	0	0	0
	Igkv12-41	471	441	469	460.333	16.773	114	43	66	74.3333	36.2261
	Igkv5-40-1	0	0	0	0	0	0	0	0	0	0
	Igkv12-40	185	179	197	187	9.16515	70	35	51	52	17.5214
	Igkv5-39	304	304	300	302.667	2.3094	106	54	59	73	28.688
	Igkv12-38	82	68	88	79.3333	10.2632	32	13	11	18.6667	11.5902
	Igkv5-37	45	38	24	35.6667	10.6927	7	3	5	5	2
	Igkv18-36	52	41	54	49	7	17	12	8	12.3333	4.50925
	Igkv1-35	1	3	2	2	1	0	0	0	0	0
Proximal Vk region	Igkv8-34	196	203	227	208.667	16.2583	25	14	8	15.6667	8.62168
	Igkv7-33	12	16	15	14.3333	2.08167	5	0	1	2	2.64575
	Igkv6-32	663	716	738	705.667	38.553	200	129	162	163.667	35.5293
	Igkv8-31	0	0	0	0	0	0	0	0	0	0
	Igkv8-30	568	583	607	586	19.6723	219	115	125	153	57.376
	Igkv6-29	36	31	41	36	5	3	1	2	2	1
	Igkv8-28	115	113	123	117	5.2915	12	4	7	7.66667	4.04145
	Igkv8-27	300	287	334	307	24.2693	82	55	48	61.6667	17.9536
	Igkv8-26	3	10	4	5.66667	3.78594	36	19	15	23.3333	11.1505
	Igkv6-25	365	324	321	336.667	24.5832	344	235	225	268	66.0076
	Igkv8-24	514	531	503	516	14.1067	137	61	80	92.6667	39.5517
	Igkv8-23-1	145	111	130	128.667	17.0392	49	27	38	38	11
	Igkv6-23	46	46	34	42	6.9282	31	16	22	23	7.54983
	Igkv8-22	0	0	0	0	0	0	0	0	0	0
	Igkv8-21	585	596	570	583.667	13.0512	214	144	140	166	41.6173
	Igkv6-20	81	91	98	90	8.544	7	9	6	7.33333	1.52753
	Igkv8-19	164	154	168	162	7.2111	27	25	16	22.6667	5.85947
	Igkv8-18	29	23	14	22	7.54983	75	59	46	60	14.5258
	Igkv6-17	374	328	347	349.667	23.1157	386	205	273	288	91.4276
	Igkv8-16	194	165	170	176.333	15.5027	72	44	70	62	15.6205
	Igkv6-15	84	93	93	90	5.19615	34	16	31	27	9.64365
	Igkv6-14	37	42	38	39	2.64575	13	12	11	12	1
	Igkv6-13	2	2	5	3	1.73205	2	3	0	1.66667	1.52753
	Igkv3-12-1	1	3	2	2	1	0	0	0	0	0
	Igkv3-12	251	227	226	234.667	14.1539	254	219	199	224	27.8388
	Igkv3-11	1	0	0	0.333333	0.57735	0	1	1	0.666667	0.57735
	Igkv3-10	346	331	341	339.333	7.63763	530	499	501	510	17.3494
	Igkv3-9	4	8	5	5.66667	2.08167	9	5	2	5.33333	3.51188
	Igkv3-8	2	4	5	3.66667	1.52753	10	7	3	6.66667	3.51188
	Igkv3-7	443	401	415	419.667	21.3854	369	301	359	343	36.7151
	Igkv3-6	3	0	0	1	1.73205	0	0	0	0	0
	Igkv3-5	216	204	219	213	7.93725	213	250	200	221	25.9422
	Igkv3-4	199	183	180	187.333	10.2144	149	108	114	123.667	22.1435
	Igkv3-3	48	57	43	49.3333	7.0946	26	31	30	29	2.64575
	Igkv3-2	568	578	590	578.667	11.0151	591	482	515	529.333	55.8957
	Igkv3-1	97	92	87	92	5	69	57	59	61.6667	6.4291
Comparison of the absolute count of total Vk usage in WT and CTCF-Nm cells. Related to Supplementary Fig. 1c, right panel.
	WT					CTCF-Nm
	repeat 1	repeat 2	repeat 3	mean	SD	repeat 1	repeat 2	repeat 3	mean	SD
Total VkJk1 junctions	19184	18321	18923	18809.3	442.586	6239	4476	4594	5103	985.572

## Sheet: Supplementary Fig. 2
Southern blot confirmation of deletion of a copy of Igk allele in the CTCF-Nm Igk+/- lines. Related to Supplementary Fig. 2a
HTGTS-V(D)J-Seq analysis of Vk usage frequency CTCF-Nm and CTCF-Nm Igk+/- v-Abl pro-B cells. Each Vk utilization is shown as the percentage of total VkJk1 junctions. Related to Supplementary Fig. 2b
Vk region	Vk segments	CTCF-Nm					CTCF-Nm Igk+/-
		repeat 1	repeat 2	repeat 3	mean	SD	repeat 1	repeat 2	repeat 3	mean	SD
Distal Vk region	Igkv2-137	0.0822707	0.0293212	0.0166611	0.042751	0.0348055	0.0341997	0	0.0434342	0.025878	0.0228817
	Igkv1-136	0	0	0	0	0	0	0	0	0	0
	Igkv1-135	0.781571	1.17285	1.1996	1.05134	0.234009	0.991792	0.923514	0.37643	0.763912	0.337302
	Igkv14-134-1	0	0	0	0	0	0	0	0	0	0
	Igkv17-134	0	0	0	0	0	0	0	0	0	0
	Igkv1-133	0.493624	0.527782	0.44985	0.490419	0.0390647	0.581395	0.236798	0.405386	0.40786	0.172312
	Igkv1-132	0.370218	0.4838	0.516495	0.456838	0.0767752	0.273598	0.331518	0.361952	0.322356	0.0448838
	Igkv1-131	0.0137118	0	0	0.00457059	0.0079165	0	0	0	0	0
	Igkv14-130	0.315371	0.381176	0.44985	0.382132	0.0672447	0.170999	0.307838	0.405386	0.294741	0.117741
	Igkv9-129	0.2331	0.131945	0.116628	0.160558	0.0632887	0.0683995	0.0710395	0.0723903	0.0706098	0.00202985
	Igkv9-128	0	0.0293212	0	0.00977374	0.0169286	0	0.0236798	0	0.00789328	0.0136716
	Igkv17-127	0.109694	0.073303	0.0666445	0.0832139	0.023173	0	0.0710395	0.0144781	0.0285059	0.0375398
	Igkv14-126-1	0	0	0	0	0	0	0	0	0	0
	Igkv14-126	0.0685589	0.0146606	0.0666445	0.0499547	0.0305805	0	0	0	0	0
	Igkv11-125	0.438777	0.630406	0.566478	0.54522	0.0975672	0.273598	0.213119	0.550166	0.345628	0.179698
	Igkv9-124	0.0411353	0.0146606	0.0166611	0.0241524	0.0147417	0.102599	0.0236798	0	0.042093	0.0537209
	Igkv9-123	0.0137118	0.0293212	0.0166611	0.019898	0.00829288	0	0.0236798	0.0144781	0.0127193	0.0119375
	Igkv1-122	0.164541	0.102624	0.0499833	0.105716	0.0573416	0.0683995	0.118399	0	0.0622662	0.0594374
	Igkv17-121	0.0411353	0.0293212	0.0333222	0.0345929	0.00600869	0	0.0236798	0.0289561	0.0175453	0.015422
	Igkv9-120	0.425065	0.307873	0.483172	0.40537	0.0892939	0.0683995	0.331518	0.405386	0.268434	0.177129
	Igkv9-119	0	0.0146606	0	0.00488687	0.00846431	0	0	0.0144781	0.00482602	0.00835892
	Igkv14-118-2	0	0	0	0	0	0	0	0	0	0
	Igkv14-118-1	0	0.0146606	0	0.00488687	0.00846431	0	0	0	0	0
	Igkv11-118	0	0	0	0	0	0	0	0	0	0
	Igkv1-117	0.658165	0.850315	1.01633	0.841603	0.17924	0.376197	0.686716	0.37643	0.479781	0.179211
	Igkv2-116	0.644454	0.454479	0.566478	0.555137	0.0954938	0.205198	0.236798	0.492254	0.311417	0.157405
	Igkv1-115	0	0	0	0	0	0	0	0	0	0
	Igkv11-114	0.246812	0.23457	0.14995	0.210444	0.0527456	0.205198	0.307838	0.217171	0.243402	0.056123
	Igkv2-113	0	0	0	0	0	0	0	0	0	0
	Igkv2-112	0.0685589	0.0293212	0.0499833	0.0492878	0.0196281	0	0.0236798	0.101346	0.0416754	0.0530156
	Igkv14-111	0.178253	0.161267	0.183272	0.174264	0.0115324	0	0.0710395	0.188215	0.0864181	0.0950452
	Igkv1-110	0.589606	0.689049	0.733089	0.670581	0.0735023	0.341997	0.260478	0.361952	0.321476	0.0537593
	Igkv2-109	0.479912	0.498461	0.483172	0.487182	0.0099029	0.307798	0.236798	0.680469	0.408355	0.238317
	Igkv1-108	0	0.0146606	0.0499833	0.021548	0.0256936	0	0	0	0	0
	Igkv2-107	0	0	0	0	0	0	0	0	0	0
	Igkv11-106	0.877554	0.557103	0.783072	0.739243	0.16466	0.957592	0.899834	0.506732	0.788053	0.245336
	Igkv2-105	0	0	0	0	0	0	0	0	0	0
	Igkv16-104	0.836418	0.9676	0.833056	0.879025	0.0767269	0.718194	0.378878	0.839728	0.6456	0.238848
	Igkv15-103	0.754148	0.71837	0.949683	0.8074	0.124513	0.444596	0.591996	0.492254	0.509616	0.0752179
	Igkv15-102	0.0137118	0	0	0.00457059	0.0079165	0	0	0	0	0
	Igkv20-101-2	0.123406	0.293212	0.116628	0.177749	0.100052	0.170999	0.0947194	0.173737	0.146485	0.0448512
	Igkv15-101-1	0	0	0	0	0	0	0	0	0	0
	Igkv15-101	0	0	0	0	0	0	0	0	0	0
	Igkv14-100	0.219388	0.24923	0.349883	0.272834	0.0683746	0.0683995	0.213119	0.405386	0.228968	0.169051
	Igkv1-99	0	0	0	0	0	0.0683995	0	0	0.0227998	0.0394904
	Igkv12-98	0.178253	0.219909	0.183272	0.193811	0.0227401	0.0683995	0.0710395	0.0289561	0.0561317	0.0235717
	Igkv15-97	0	0	0	0	0	0	0	0	0	0
Middle Vk region	Igkv10-96	0.123406	0.219909	0.166611	0.169975	0.0483394	0.102599	0.0710395	0.188215	0.120618	0.0606302
	Igkv2-95-2	0	0	0	0	0	0	0	0	0	0
	Igkv2-95-1	0	0	0	0	0	0	0	0	0	0
	Igkv10-95	0.452489	0.498461	0.366544	0.439165	0.0669598	0.273598	0.213119	0.318517	0.268411	0.0528905
	Igkv10-94	0.0959824	0.24923	0.0333222	0.126178	0.111076	0	0.0473597	0.0868684	0.0447427	0.0434933
	Igkv2-93-1	0	0	0	0	0	0	0	0	0	0
	Igkv19-93	0.534759	0.820994	0.716428	0.690727	0.144838	0.376197	0.473597	0.550166	0.466653	0.0871924
	Igkv4-92	0	0	0	0	0	0.0341997	0	0	0.0113999	0.0197452
	Igkv4-91	0	0	0	0	0	0	0.0236798	0	0.00789328	0.0136716
	Igkv4-90	0.0137118	0.0586424	0.0166611	0.0296718	0.0251326	0.0341997	0	0.0144781	0.0162259	0.0171667
	Igkv13-89-1	0	0	0	0	0	0	0	0	0	0
	Igkv12-89	0.0411353	0.0439818	0.0333222	0.0394798	0.00551927	0	0	0.0434342	0.0144781	0.0250767
	Igkv1-88	0.205677	0.175927	0.0666445	0.149416	0.0732094	0.0341997	0.189439	0.246127	0.156589	0.109716
	Igkv13-87	0	0	0	0	0	0	0	0	0	0
	Igkv4-86	0.0822707	0.0146606	0.0999667	0.0656327	0.0450211	0	0.118399	0.0723903	0.0635965	0.0596875
	Igkv13-85	0.0411353	0.0146606	0	0.0185986	0.0208485	0	0	0.0144781	0.00482602	0.00835892
	Igkv13-84	0.0274236	0.117285	0.183272	0.109327	0.0782285	0.102599	0.0473597	0.202693	0.117551	0.0787386
	Igkv4-83	0.0137118	0.0293212	0	0.0143443	0.0146708	0	0	0.0579123	0.0193041	0.0334357
	Igkv13-82	0	0	0.0166611	0.0055537	0.0096193	0.0341997	0	0.0579123	0.030704	0.029114
	Igkv4-81	0.274236	0.366515	0.383206	0.341319	0.0586921	0.136799	0.378878	0.304039	0.273239	0.123944
	Igkv13-80-1	0	0	0	0	0	0	0	0	0	0
	Igkv4-80	0.109694	0.175927	0.266578	0.184066	0.0787578	0.102599	0	0.0144781	0.0390257	0.0555301
	Igkv4-79	0.0137118	0.073303	0.0333222	0.0401123	0.0303704	0	0.165759	0.115825	0.0938612	0.0850341
	Igkv13-78-1	0	0	0	0	0	0	0	0	0	0
	Igkv4-78	0.0274236	0.0879636	0.0833056	0.0662309	0.0336888	0.0683995	0.0236798	0.115825	0.0693013	0.046079
	Igkv4-77	0.4662	0.777012	0.699767	0.64766	0.161825	0.136799	0.426237	0.318517	0.293851	0.146287
	Igkv13-76	0	0	0	0	0	0.0683995	0	0	0.0227998	0.0394904
	Igkv4-75	0.123406	0.0293212	0.0833056	0.0786776	0.0472128	0	0.0710395	0.188215	0.0864181	0.0950452
	Igkv13-74-1	0	0	0	0	0	0	0	0	0	0
	Igkv4-74	0.178253	0.24923	0.0499833	0.159156	0.100987	0.0683995	0.0710395	0.144781	0.0947399	0.0433567
	Igkv13-73-1	0	0	0	0	0	0	0	0	0	0
	Igkv4-73	0.246812	0.161267	0.14995	0.18601	0.0529596	0.0341997	0.260478	0.115825	0.136834	0.114593
	Igkv4-72	0.315371	0.131945	0.233256	0.226857	0.09188	0.136799	0.142079	0.332996	0.203958	0.111781
	Igkv13-71-1	0	0	0	0	0	0	0	0	0	0
	Igkv4-71	0.0685589	0.102624	0.0833056	0.0848296	0.0170837	0.136799	0.0710395	0.202693	0.136844	0.0658267
	Igkv4-70	0.178253	0.102624	0.166611	0.149163	0.0407218	0.0341997	0.473597	0.332996	0.280264	0.224395
	Igkv4-69	0.0959824	0.24923	0.233256	0.192823	0.0842457	0.0683995	0.189439	0.608079	0.288639	0.283185
	Igkv4-68	0.205677	0.278552	0.249917	0.244715	0.0367148	0.136799	0.0947194	0.260605	0.164041	0.086233
	Igkv12-67	0.0137118	0	0	0.00457059	0.0079165	0	0	0	0	0
	Igkv12-66	0	0.0293212	0	0.00977374	0.0169286	0	0.0473597	0	0.0157866	0.0273431
	Igkv4-65	0	0	0	0	0	0	0.0236798	0.0144781	0.0127193	0.0119375
	Igkv13-64	0	0	0	0	0	0	0	0	0	0
	Igkv4-63	0	0	0	0	0	0	0	0.0289561	0.00965204	0.0167178
	Igkv13-62-1	0	0	0	0	0	0	0	0	0	0
	Igkv4-62	0	0	0	0	0	0	0	0	0	0
	Igkv13-61-1	0	0	0	0	0	0	0	0	0	0
	Igkv4-61	0.274236	0.219909	0.216594	0.236913	0.0323647	0.102599	0.118399	0.217171	0.146056	0.0620916
	Igkv4-59	0.178253	0.395836	0.349883	0.307991	0.114682	0.239398	0.165759	0.361952	0.255703	0.0991074
	Igkv4-60	0	0	0	0	0	0	0	0	0	0
	Igkv4-58	0.411353	0.864976	0.666445	0.647591	0.227398	0.170999	0.189439	0.347474	0.23597	0.0970038
	Igkv13-57-2	0.0274236	0	0	0.00914119	0.015833	0	0.0236798	0.0144781	0.0127193	0.0119375
	Igkv4-57-1	0.671877	0.615745	0.699767	0.662463	0.0427944	0.410397	0.449917	0.579123	0.479812	0.0882462
	Igkv13-57-1	0	0	0	0	0	0	0	0	0	0
	Igkv4-57	0.15083	0.395836	0.316561	0.287742	0.12502	0.0341997	0.284158	0.390908	0.236422	0.183083
	Igkv13-56-1	0	0	0	0	0	0	0	0	0	0
	Igkv4-56	0.260524	0.337194	0.399867	0.332528	0.0697885	0.273598	0.142079	0.419864	0.278514	0.138958
	Igkv13-55-1	0	0	0	0	0	0	0	0	0	0
	Igkv4-55	0.301659	0.337194	0.333222	0.324025	0.019471	0.205198	0.236798	0.289561	0.243853	0.0426216
	Igkv13-54-1	0	0	0	0	0	0	0	0	0	0
	Igkv4-54	0.671877	0.615745	0.44985	0.579158	0.115447	0.0341997	0.213119	0.52121	0.256176	0.246344
	Igkv4-53	0.411353	0.307873	0.283239	0.334155	0.0679808	0.0341997	0.236798	0.246127	0.172375	0.119754
	Igkv4-51	0.644454	1.14353	1.28291	1.02363	0.335689	0.239398	0.591996	0.810772	0.547389	0.288287
	Igkv4-50	1.31633	1.31945	1.18294	1.27291	0.0779312	0.341997	0.449917	0.637035	0.476316	0.14928
	Igkv12-49	0	0	0	0	0	0	0	0	0	0
	Igkv5-48	0.301659	0.175927	0.133289	0.203625	0.0875358	0.0683995	0.165759	0.0868684	0.107009	0.0517102
	Igkv12-47	0	0	0	0	0	0	0	0	0	0
	Igkv12-46	1.31633	1.64199	1.68277	1.54703	0.20083	1.26539	0.876154	1.3175	1.15302	0.241181
	Igkv5-45	0.38393	0.586424	0.516495	0.495616	0.102849	0.205198	0.284158	0.289561	0.259639	0.0472246
	Igkv12-44	2.08419	2.31638	1.56614	1.9889	0.384085	0.991792	1.20767	1.27407	1.15784	0.147588
	Igkv5-43	0.329083	0.689049	0.416528	0.47822	0.187745	0.102599	0.402557	0.492254	0.33247	0.204064
	Igkv12-42	0	0	0	0	0	0	0	0	0	0
	Igkv12-41	1.45345	1.77393	0.983006	1.40346	0.397826	0.649795	0.852475	1.40437	0.968881	0.390525
	Igkv5-40-1	0	0	0	0	0	0	0	0	0	0
	Igkv12-40	1.09694	1.09955	0.933022	1.04317	0.0953996	0.307798	0.189439	0.622557	0.373264	0.223858
	Igkv5-39	1.42602	1.70063	1.24958	1.45875	0.227297	0.444596	0.805115	1.33198	0.860564	0.446284
	Igkv12-38	0.260524	0.4838	0.283239	0.342521	0.122877	0.0341997	0.142079	0.304039	0.160106	0.13582
	Igkv5-37	0.0822707	0.102624	0.0999667	0.0949539	0.0110641	0.0341997	0.118399	0.0868684	0.0798225	0.0425397
	Igkv18-36	0.191965	0.293212	0.233256	0.239478	0.0509096	0.0683995	0.0710395	0.246127	0.128522	0.101858
	Igkv1-35	0	0	0	0	0	0	0	0	0	0
Proximal Vk region	Igkv8-34	0.274236	0.381176	0.316561	0.323991	0.0538558	0.0683995	0.189439	0.419864	0.225901	0.178547
	Igkv7-33	0.0137118	0.073303	0	0.0290049	0.0389711	0.0341997	0.189439	0.0144781	0.0793722	0.0958292
	Igkv6-32	3.09886	3.26932	2.6991	3.02243	0.292691	2.05198	1.87071	2.08484	2.00251	0.115321
	Igkv8-31	0	0	0	0	0	0	0	0	0	0
	Igkv8-30	2.72864	3.65049	2.64912	3.00942	0.556608	1.81259	2.77054	2.64949	2.41087	0.521654
	Igkv6-29	0.0411353	0.0586424	0.0166611	0.038813	0.0210868	0	0	0.0723903	0.0241301	0.0417946
	Igkv8-28	0.137118	0.190588	0.0666445	0.13145	0.0621658	0.0683995	0	0.0289561	0.0324519	0.0343335
	Igkv8-27	1.15179	1.30479	1.23292	1.22984	0.076549	1.12859	0.615676	1.36094	1.03507	0.381332
	Igkv8-26	0.315371	0.557103	0.416528	0.429667	0.121401	0.170999	0.402557	0.332996	0.302184	0.118815
	Igkv6-25	4.94995	5.51239	5.28157	5.24797	0.28272	4.71956	5.04381	4.14073	4.6347	0.457482
	Igkv8-24	1.76882	2.19909	1.44952	1.80581	0.376154	0.786594	1.20767	1.21616	1.07014	0.245596
	Igkv8-23-1	0.877554	0.762352	0.616461	0.752122	0.130847	0.547196	0.615676	1.02794	0.730271	0.260055
	Igkv6-23	0.4662	0.513121	0.333222	0.437515	0.093317	0.341997	0.284158	0.144781	0.256979	0.101379
	Igkv8-22	0	0	0	0	0	0	0	0	0	0
	Igkv8-21	3.07144	3.54787	2.94902	3.18944	0.316384	1.84679	1.91807	3.31548	2.36011	0.828139
	Igkv6-20	0.109694	0.102624	0.14995	0.120756	0.0255286	0.0683995	0.0473597	0.0723903	0.0627165	0.0134482
	Igkv8-19	0.356506	0.425158	0.549817	0.443827	0.0979982	0.376197	0.284158	0.202693	0.287683	0.0868057
	Igkv8-18	1.05581	1.20217	1.28291	1.18029	0.115119	0.649795	1.49183	1.0569	1.06617	0.421094
	Igkv6-17	6.01947	6.23076	4.66511	5.63845	0.849527	6.73735	5.06749	4.93702	5.58062	1.00388
	Igkv8-16	1.28891	1.18751	0.983006	1.15314	0.15582	0.683995	0.876154	1.44781	1.00265	0.397308
	Igkv6-15	0.630742	0.557103	0.383206	0.523683	0.127107	0.136799	0.355198	0.434342	0.30878	0.154107
	Igkv6-14	0.260524	0.219909	0.249917	0.24345	0.0210654	0.205198	0.0947194	0.202693	0.167537	0.0630742
	Igkv6-13	0	0.0293212	0.0999667	0.043096	0.0513872	0.0683995	0.0236798	0.0579123	0.0499972	0.0233869
	Igkv3-12-1	0.0137118	0	0	0.00457059	0.0079165	0	0	0	0	0
	Igkv3-12	4.51118	4.04633	4.74842	4.43531	0.357141	6.36115	5.80156	5.4148	5.85917	0.475799
	Igkv3-11	0.0411353	0	0.0166611	0.0192655	0.020691	0.102599	0	0.0579123	0.0535038	0.0514415
	Igkv3-10	11.5865	8.51781	11.7794	10.6279	1.82993	18.1259	16.2681	12.8565	15.7501	2.67257
	Igkv3-9	0.0685589	0.161267	0.0999667	0.109931	0.0471502	0.0683995	0	0.0723903	0.0469299	0.0406915
	Igkv3-8	0.0959824	0.161267	0.133289	0.130179	0.032753	0.410397	0.378878	0.231649	0.340308	0.0954118
	Igkv3-7	7.5689	5.99619	7.21426	6.92645	0.824914	12.8249	11.8162	9.52657	11.3892	1.69012
	Igkv3-6	0	0	0	0	0	0.0341997	0	0	0.0113999	0.0197452
	Igkv3-5	4.60716	3.4599	5.48151	4.51619	1.01387	6.36115	6.06204	4.92254	5.78191	0.759113
	Igkv3-4	2.27616	2.44832	2.41586	2.38011	0.091481	1.47059	2.03647	2.47575	1.99427	0.503907
	Igkv3-3	0.575895	0.395836	0.799733	0.590488	0.202344	0.615595	1.25503	0.550166	0.806931	0.389443
	Igkv3-2	11.2162	9.33881	10.5298	10.3616	0.949949	14.2271	12.7161	12.4656	13.1363	0.952948
	Igkv3-1	1.1655	1.09955	1.1996	1.15488	0.0508655	1.94938	1.70495	1.40437	1.68624	0.272988
Note: The CTCF-Nm repeats are the same as those shown in Fig. 1 and the CTCF-Nm Igk+/- repeats are the same as those shown in Fig. 2.
Southern blot confirmation of inversion of a 377-kb proximal Vk region in the CTCF-Nm Igk-Vk6-17-inv lines. Related to Supplementary Fig. 2c

## Sheet: Supplementary Fig. 3
HTGTS-V(D)J-Seq analysis of Vk usage frequency CTCF-Nm Igk+/- and CTCF-Nm Igk-Vk6-17-inv v-Abl pro-B cells. Each Vk utilization is shown as the percentage of total VkJk1 junctions. Related to Supplementary Fig. 3c
Vk region	Vk segments	CTCF-Nm Igk+/-					CTCF-Nm Igk-Vk6-17-inv
		repeat 1	repeat 2	repeat 3	mean	SD	repeat 1	repeat 2	repeat 3	mean	SD
Distal Vk region	Igkv2-137	0.0341997	0	0.0434342	0.025878	0.0228817	0.0369174	0.0683216	0.113604	0.0729477	0.0385521
	Igkv1-136	0	0	0	0	0	0	0	0	0	0
	Igkv1-135	0.991792	0.923514	0.37643	0.763912	0.337302	0.56299	0.637668	0.809429	0.670029	0.126366
	Igkv14-134-1	0	0	0	0	0	0	0	0	0	0
	Igkv17-134	0	0	0	0	0	0	0	0	0	0
	Igkv1-133	0.581395	0.236798	0.405386	0.40786	0.172312	0.313798	0.182191	0.383414	0.293134	0.102191
	Igkv1-132	0.273598	0.331518	0.361952	0.322356	0.0448838	0.313798	0.432703	0.26981	0.33877	0.0842692
	Igkv1-131	0	0	0	0	0	0	0	0	0	0
	Igkv14-130	0.170999	0.307838	0.405386	0.294741	0.117741	0.28611	0.569346	0.255609	0.370355	0.173005
	Igkv9-129	0.0683995	0.0710395	0.0723903	0.0706098	0.00202985	0.129211	0.136643	0.127805	0.13122	0.00474931
	Igkv9-128	0	0.0236798	0	0.00789328	0.0136716	0.00922935	0	0	0.00307645	0.00532857
	Igkv17-127	0	0.0710395	0.0144781	0.0285059	0.0375398	0.0553761	0	0	0.0184587	0.0319714
	Igkv14-126-1	0	0	0	0	0	0	0	0	0	0
	Igkv14-126	0	0	0	0	0	0	0	0	0	0
	Igkv11-125	0.273598	0.213119	0.550166	0.345628	0.179698	0.56299	0.387156	0.468617	0.472921	0.0879964
	Igkv9-124	0.102599	0.0236798	0	0.042093	0.0537209	0.00922935	0.0227739	0.0142005	0.0154012	0.00685162
	Igkv9-123	0	0.0236798	0.0144781	0.0127193	0.0119375	0	0.0227739	0.0426015	0.0217918	0.0213177
	Igkv1-122	0.0683995	0.118399	0	0.0622662	0.0594374	0.0553761	0.0683216	0.056802	0.0601666	0.00709833
	Igkv17-121	0	0.0236798	0.0289561	0.0175453	0.015422	0.00922935	0.0455477	0.028401	0.027726	0.0181686
	Igkv9-120	0.0683995	0.331518	0.405386	0.268434	0.177129	0.27688	0.409929	0.440216	0.375675	0.0868886
	Igkv9-119	0	0	0.0144781	0.00482602	0.00835892	0	0	0.028401	0.00946701	0.0163973
	Igkv14-118-2	0	0	0	0	0	0.00922935	0	0	0.00307645	0.00532857
	Igkv14-118-1	0	0	0	0	0	0	0	0	0	0
	Igkv11-118	0	0	0	0	0	0	0	0	0	0
	Igkv1-117	0.376197	0.686716	0.37643	0.479781	0.179211	0.775265	0.819859	0.653224	0.749449	0.0862652
	Igkv2-116	0.205198	0.236798	0.492254	0.311417	0.157405	0.258422	0.0455477	0.156206	0.153392	0.106465
	Igkv1-115	0	0	0	0	0	0	0	0	0	0
	Igkv11-114	0.205198	0.307838	0.217171	0.243402	0.056123	0.221504	0.29606	0.127805	0.215123	0.0843091
	Igkv2-113	0	0	0	0	0	0.0184587	0	0	0.0061529	0.0106571
	Igkv2-112	0	0.0236798	0.101346	0.0416754	0.0530156	0.14767	0.0683216	0.028401	0.0814641	0.0607107
	Igkv14-111	0	0.0710395	0.188215	0.0864181	0.0950452	0.203046	0.0910954	0.213008	0.16905	0.0676938
	Igkv1-110	0.341997	0.260478	0.361952	0.321476	0.0537593	0.618366	0.387156	0.454416	0.486646	0.118927
	Igkv2-109	0.307798	0.236798	0.680469	0.408355	0.238317	0.258422	0.250512	0.369213	0.292716	0.0663667
	Igkv1-108	0	0	0	0	0	0.0830641	0.0683216	0.0710026	0.0741294	0.00785295
	Igkv2-107	0	0	0	0	0	0	0	0	0	0
	Igkv11-106	0.957592	0.899834	0.506732	0.788053	0.245336	0.387633	0.182191	0.468617	0.346147	0.147651
	Igkv2-105	0	0	0	0	0	0	0	0.0426015	0.0142005	0.024596
	Igkv16-104	0.718194	0.378878	0.839728	0.6456	0.238848	0.609137	0.29606	0.667424	0.524207	0.199719
	Igkv15-103	0.444596	0.591996	0.492254	0.509616	0.0752179	0.535302	0.364382	0.610622	0.503435	0.126175
	Igkv15-102	0	0	0	0	0	0.027688	0	0	0.00922935	0.0159857
	Igkv20-101-2	0.170999	0.0947194	0.173737	0.146485	0.0448512	0.166128	0.204965	0.142005	0.171033	0.031765
	Igkv15-101-1	0	0	0	0	0	0	0	0	0	0
	Igkv15-101	0	0	0	0	0	0	0	0	0	0
	Igkv14-100	0.0683995	0.213119	0.405386	0.228968	0.169051	0.28611	0.204965	0.26981	0.253628	0.0429245
	Igkv1-99	0.0683995	0	0	0.0227998	0.0394904	0	0	0	0	0
	Igkv12-98	0.0683995	0.0710395	0.0289561	0.0561317	0.0235717	0.0830641	0.0683216	0.0852031	0.0788629	0.00919151
	Igkv15-97	0	0	0	0	0	0	0	0	0	0
Middle Vk region	Igkv10-96	0.102599	0.0710395	0.188215	0.120618	0.0606302	0.14767	0.182191	0.113604	0.147822	0.0342936
	Igkv2-95-2	0	0	0	0	0	0	0	0	0	0
	Igkv2-95-1	0	0	0	0	0	0	0	0	0	0
	Igkv10-95	0.273598	0.213119	0.318517	0.268411	0.0528905	0.470697	0.318834	0.26981	0.353114	0.104739
	Igkv10-94	0	0.0473597	0.0868684	0.0447427	0.0434933	0.101523	0.182191	0.056802	0.113505	0.0635474
	Igkv2-93-1	0	0	0	0	0	0	0	0	0	0
	Igkv19-93	0.376197	0.473597	0.550166	0.466653	0.0871924	0.784495	0.501025	0.681625	0.655715	0.1435
	Igkv4-92	0.0341997	0	0	0.0113999	0.0197452	0.027688	0	0	0.00922935	0.0159857
	Igkv4-91	0	0.0236798	0	0.00789328	0.0136716	0	0	0	0	0
	Igkv4-90	0.0341997	0	0.0144781	0.0162259	0.0171667	0.00922935	0.0455477	0	0.018259	0.024079
	Igkv13-89-1	0	0	0	0	0	0	0	0	0	0
	Igkv12-89	0	0	0.0434342	0.0144781	0.0250767	0.0922935	0.0227739	0.0426015	0.0525563	0.035813
	Igkv1-88	0.0341997	0.189439	0.246127	0.156589	0.109716	0.535302	0.204965	0.397614	0.379294	0.165929
	Igkv13-87	0	0	0	0	0	0.0184587	0	0.0142005	0.0108864	0.00966532
	Igkv4-86	0	0.118399	0.0723903	0.0635965	0.0596875	0.0646054	0.0455477	0.0852031	0.0651187	0.0198327
	Igkv13-85	0	0	0.0144781	0.00482602	0.00835892	0.027688	0.0227739	0.0852031	0.0452217	0.034712
	Igkv13-84	0.102599	0.0473597	0.202693	0.117551	0.0787386	0.156899	0.113869	0.213008	0.161259	0.0497128
	Igkv4-83	0	0	0.0579123	0.0193041	0.0334357	0.00922935	0	0.028401	0.0125435	0.0144876
	Igkv13-82	0.0341997	0	0.0579123	0.030704	0.029114	0.00922935	0.0227739	0.0142005	0.0154012	0.00685162
	Igkv4-81	0.136799	0.378878	0.304039	0.273239	0.123944	0.56299	0.569346	0.482817	0.538385	0.0482275
	Igkv13-80-1	0	0	0	0	0	0	0	0	0	0
	Igkv4-80	0.102599	0	0.0144781	0.0390257	0.0555301	0.0830641	0.0455477	0.056802	0.0618046	0.019252
	Igkv4-79	0	0.165759	0.115825	0.0938612	0.0850341	0.0646054	0.0455477	0	0.0367177	0.0331955
	Igkv13-78-1	0	0	0	0	0	0	0	0	0	0
	Igkv4-78	0.0683995	0.0236798	0.115825	0.0693013	0.046079	0.027688	0.0455477	0.056802	0.0433459	0.0146814
	Igkv4-77	0.136799	0.426237	0.318517	0.293851	0.146287	0.784495	0.273286	0.511218	0.523	0.255808
	Igkv13-76	0.0683995	0	0	0.0227998	0.0394904	0.0369174	0	0	0.0123058	0.0213143
	Igkv4-75	0	0.0710395	0.188215	0.0864181	0.0950452	0.0553761	0.0683216	0.241409	0.121702	0.103871
	Igkv13-74-1	0	0	0	0	0	0	0	0	0	0
	Igkv4-74	0.0683995	0.0710395	0.144781	0.0947399	0.0433567	0.341486	0.29606	0.227208	0.288251	0.0575377
	Igkv13-73-1	0	0	0	0	0	0	0	0	0	0
	Igkv4-73	0.0341997	0.260478	0.115825	0.136834	0.114593	0.304569	0.159417	0.340812	0.268266	0.095992
	Igkv4-72	0.136799	0.142079	0.332996	0.203958	0.111781	0.295339	0.273286	0.156206	0.24161	0.0747801
	Igkv13-71-1	0	0	0	0	0	0	0	0	0	0
	Igkv4-71	0.136799	0.0710395	0.202693	0.136844	0.0658267	0.14767	0.0683216	0.255609	0.1572	0.0940068
	Igkv4-70	0.0341997	0.473597	0.332996	0.280264	0.224395	0.249192	0.0683216	0.170406	0.16264	0.0906852
	Igkv4-69	0.0683995	0.189439	0.608079	0.288639	0.283185	0.295339	0.387156	0.26981	0.317435	0.0617145
	Igkv4-68	0.136799	0.0947194	0.260605	0.164041	0.086233	0.295339	0.478251	0.369213	0.380934	0.0920175
	Igkv12-67	0	0	0	0	0	0	0	0	0	0
	Igkv12-66	0	0.0473597	0	0.0157866	0.0273431	0.0461467	0	0	0.0153822	0.0266428
	Igkv4-65	0	0.0236798	0.0144781	0.0127193	0.0119375	0	0	0	0	0
	Igkv13-64	0	0	0	0	0	0	0	0	0	0
	Igkv4-63	0	0	0.0289561	0.00965204	0.0167178	0	0	0	0	0
	Igkv13-62-1	0	0	0	0	0	0	0	0	0	0
	Igkv4-62	0	0	0	0	0	0	0	0	0	0
	Igkv13-61-1	0	0	0	0	0	0	0	0	0	0
	Igkv4-61	0.102599	0.118399	0.217171	0.146056	0.0620916	0.313798	0.318834	0.326612	0.319748	0.00645564
	Igkv4-59	0.239398	0.165759	0.361952	0.255703	0.0991074	0.378403	0.409929	0.355013	0.381115	0.0275586
	Igkv4-60	0	0	0	0	0	0	0	0	0	0
	Igkv4-58	0.170999	0.189439	0.347474	0.23597	0.0970038	0.71066	0.409929	0.497018	0.539202	0.15474
	Igkv13-57-2	0	0.0236798	0.0144781	0.0127193	0.0119375	0	0	0.0142005	0.0047335	0.00819867
	Igkv4-57-1	0.410397	0.449917	0.579123	0.479812	0.0882462	0.507614	0.455477	0.525419	0.49617	0.0363482
	Igkv13-57-1	0	0	0	0	0	0	0	0	0	0
	Igkv4-57	0.0341997	0.284158	0.390908	0.236422	0.183083	0.175358	0.204965	0.298211	0.226178	0.0641149
	Igkv13-56-1	0	0	0	0	0	0	0	0	0	0
	Igkv4-56	0.273598	0.142079	0.419864	0.278514	0.138958	0.28611	0.273286	0.255609	0.271668	0.0153145
	Igkv13-55-1	0	0	0	0	0	0	0	0	0	0
	Igkv4-55	0.205198	0.236798	0.289561	0.243853	0.0426216	0.479926	0.364382	0.468617	0.437642	0.0636964
	Igkv13-54-1	0	0	0	0	0	0	0	0	0	0
	Igkv4-54	0.0341997	0.213119	0.52121	0.256176	0.246344	0.516844	0.660442	0.596421	0.591236	0.0719394
	Igkv4-53	0.0341997	0.236798	0.246127	0.172375	0.119754	0.193816	0.136643	0.0994036	0.143288	0.0475558
	Igkv4-51	0.239398	0.591996	0.810772	0.547389	0.288287	0.959852	0.683216	0.880432	0.841167	0.142437
	Igkv4-50	0.341997	0.449917	0.637035	0.476316	0.14928	0.590678	0.546573	0.55382	0.56369	0.0236516
	Igkv12-49	0	0	0	0	0	0	0	0	0	0
	Igkv5-48	0.0683995	0.165759	0.0868684	0.107009	0.0517102	0.0922935	0.136643	0.0852031	0.104713	0.0278784
	Igkv12-47	0	0	0	0	0	0	0	0	0	0
	Igkv12-46	1.26539	0.876154	1.3175	1.15302	0.241181	1.40286	1.5714	1.61886	1.53104	0.113513
	Igkv5-45	0.205198	0.284158	0.289561	0.259639	0.0472246	0.443009	0.341608	0.198807	0.327808	0.122684
	Igkv12-44	0.991792	1.20767	1.27407	1.15784	0.147588	1.94739	1.59417	1.98807	1.84321	0.216633
	Igkv5-43	0.102599	0.402557	0.492254	0.33247	0.204064	0.350715	0.113869	0.255609	0.240065	0.119186
	Igkv12-42	0	0	0	0	0	0	0	0	0	0
	Igkv12-41	0.649795	0.852475	1.40437	0.968881	0.390525	1.4767	1.07037	1.51945	1.35551	0.247859
	Igkv5-40-1	0	0	0	0	0	0	0	0	0	0
	Igkv12-40	0.307798	0.189439	0.622557	0.373264	0.223858	1.34749	0.842633	0.908833	1.03298	0.27437
	Igkv5-39	0.444596	0.805115	1.33198	0.860564	0.446284	1.25519	1.22979	1.43425	1.30641	0.11144
	Igkv12-38	0.0341997	0.142079	0.304039	0.160106	0.13582	0.230734	0.136643	0.198807	0.188728	0.0478482
	Igkv5-37	0.0341997	0.118399	0.0868684	0.0798225	0.0425397	0.119982	0.159417	0.255609	0.178336	0.069765
	Igkv18-36	0.0683995	0.0710395	0.246127	0.128522	0.101858	0.184587	0.387156	0.241409	0.27105	0.104487
	Igkv1-35	0	0	0	0	0	0	0	0	0	0
Proximal Vk region	Igkv8-34	0.0683995	0.189439	0.419864	0.225901	0.178547	0.239963	0.250512	0.369213	0.286563	0.0717714
	Igkv7-33	0.0341997	0.189439	0.0144781	0.0793722	0.0958292	0.0738348	0.0683216	0.0852031	0.0757865	0.00860831
	Igkv6-32	2.05198	1.87071	2.08484	2.00251	0.115321	3.23027	3.14279	2.55609	2.97639	0.366603
	Igkv8-31	0	0	0	0	0	0	0	0	0	0
	Igkv8-30	1.81259	2.77054	2.64949	2.41087	0.521654	3.34102	2.55067	2.96791	2.9532	0.395381
	Igkv6-29	0	0	0.0723903	0.0241301	0.0417946	0	0	0	0	0
	Igkv8-28	0.0683995	0	0.0289561	0.0324519	0.0343335	0.0369174	0	0.0852031	0.0407068	0.0427277
	Igkv8-27	1.12859	0.615676	1.36094	1.03507	0.381332	1.12598	1.02482	1.44845	1.19975	0.22124
	Igkv8-26	0.170999	0.402557	0.332996	0.302184	0.118815	0.56299	0.660442	0.440216	0.554549	0.110355
	Igkv6-25	4.71956	5.04381	4.14073	4.6347	0.457482	3.94093	3.93988	4.47316	4.11799	0.307588
	Igkv8-24	0.786594	1.20767	1.21616	1.07014	0.245596	1.76281	1.13869	1.32065	1.40738	0.320969
	Igkv8-23-1	0.547196	0.615676	1.02794	0.730271	0.260055	0.747577	0.432703	0.426015	0.535432	0.183754
	Igkv6-23	0.341997	0.284158	0.144781	0.256979	0.101379	0.489156	0.455477	0.497018	0.48055	0.0220669
	Igkv8-22	0	0	0	0	0	0	0.0227739	0	0.00759129	0.0131485
	Igkv8-21	1.84679	1.91807	3.31548	2.36011	0.828139	3.32257	3.50717	3.30872	3.37949	0.110797
	Igkv6-20	0.0683995	0.0473597	0.0723903	0.0627165	0.0134482	0.0830641	0.113869	0.0142005	0.070378	0.0510311
	Igkv8-19	0.376197	0.284158	0.202693	0.287683	0.0868057	0.221504	0.0455477	0.298211	0.188421	0.12954
	Igkv8-18	0.649795	1.49183	1.0569	1.06617	0.421094	1.3844	1.29811	1.22124	1.30125	0.0816246
	Igkv6-17	6.73735	5.06749	4.93702	5.58062	1.00388	0.756807	0.478251	0.695825	0.643628	0.14643
	Igkv8-16	0.683995	0.876154	1.44781	1.00265	0.397308	1.07983	0.614894	0.511218	0.735315	0.302831
	Igkv6-15	0.136799	0.355198	0.434342	0.30878	0.154107	0.535302	0.409929	0.184607	0.376613	0.177706
	Igkv6-14	0.205198	0.0947194	0.202693	0.167537	0.0630742	0.0922935	0.159417	0.0994036	0.117038	0.036873
	Igkv6-13	0.0683995	0.0236798	0.0579123	0.0499972	0.0233869	0.0646054	0.0227739	0.056802	0.0480604	0.0222437
	Igkv3-12-1	0	0	0	0	0	0	0.0227739	0	0.00759129	0.0131485
	Igkv3-12	6.36115	5.80156	5.4148	5.85917	0.475799	4.06091	5.35186	4.74297	4.71858	0.645817
	Igkv3-11	0.102599	0	0.0579123	0.0535038	0.0514415	0.0369174	0.0683216	0	0.0350797	0.0341978
	Igkv3-10	18.1259	16.2681	12.8565	15.7501	2.67257	12.3212	15.2585	13.4905	13.6901	1.47879
	Igkv3-9	0.0683995	0	0.0723903	0.0469299	0.0406915	0.0830641	0.0910954	0.0994036	0.0911877	0.00817011
	Igkv3-8	0.410397	0.378878	0.231649	0.340308	0.0954118	0.129211	0.182191	0.241409	0.18427	0.0561278
	Igkv3-7	12.8249	11.8162	9.52657	11.3892	1.69012	8.06645	9.26896	8.87532	8.73691	0.613086
	Igkv3-6	0.0341997	0	0	0.0113999	0.0197452	0.027688	0	0.028401	0.0186964	0.0161954
	Igkv3-5	6.36115	6.06204	4.92254	5.78191	0.759113	5.86064	6.39945	6.19142	6.1505	0.271729
	Igkv3-4	1.47059	2.03647	2.47575	1.99427	0.503907	3.76557	2.5279	2.7691	3.02086	0.656123
	Igkv3-3	0.615595	1.25503	0.550166	0.806931	0.389443	0.627596	0.387156	1.06504	0.693263	0.343679
	Igkv3-2	14.2271	12.7161	12.4656	13.1363	0.952948	12.515	15.6229	13.6467	13.9282	1.57294
	Igkv3-1	1.94938	1.70495	1.40437	1.68624	0.272988	2.09506	1.66249	1.67566	1.81107	0.246031
Note: The CTCF-Nm Igk+/- repeats are the same as those shown in Fig. 2. The data for Igkv6-17 is highlighted with a thick black box.

## Sheet: Supplementary Fig. 4
Counts of Cer-interaction peaks. Related to Supplementary Fig. 4b
	Counts
	Middle/Distal Vk region		Proximal Vk region
Categories of peaks	WT	CTCF-Nm	WT	CTCF-Nm
overlap with CTCF sites	15	0	5	2
overlap with E2A sites	12	6	14	16
overlap with both CTCF and E2A sites	5	3	8	5
other	7	4	8	10

[truncated: 3 more sheets: Supplementary Fig. 6, Supplementary Fig. 7, Supplementary Fig. 9]
